# Supplementary material for: Synergistic Interactions of Cannabidiol with Chemotherapeutic Drugs in MCF7 Cells: Mode of Interaction and Proteomics Analysis of Mechanisms
Source: Int J Mol Sci. 2021 Sep 18;22(18):10103. doi: 10.3390/ijms221810103 (PMC8469885; doi:10.3390/ijms221810103)
Supplement: Supplementary file 1 [file ijms-22-10103-s001.zip › Supplementary file 2.xlsx]

## Sheet: Instructions
Synergistic interactions of cannabidiol with chemotherapeutic drugs in MCF7 cells: mode of interaction and proteomics analysis of mechanisms
Muhammad A. Alsherbiny 1,2,*, Deep J. Bhuyan 1,*, Mitchell N. Low1, Dennis Chang 1 and Chun Guang Li 1,*
1	NICM Health Research Institute, Western Sydney University, Penrith NSW 2747, Australia; D.Chang@westernsydney.edu.au
2	Department of Pharmacognosy, Faculty of Pharmacy, Cairo University, Cairo 11562, Egypt
*	Correspondence: Muhammad.alsherbiny@pharma.cu.edu.eg (M.A.A); D.Bhuyan@westernsydney.edu.au/ deepjyoti.bhuyan@uon.edu.au (D.J.B.); c.li@westernsydney.edu.au (C.G.L.)
	Sheets
	All	All identified proteins in shotgun proteomic experiment of CBD synergyistic chemotherapeutic combinations with SN-38 in MCF7 cells in pairwise comparisons
	CBD vs Control	Differentially expressed proteins in CBD-treated MCF7 compared to the negative control ( (P and Q ≤ 0.01 and Fold change ≥ 2)
	ORA_Enrich. of CBD vs C	Over-representation and enrichment analyses of significant proteins (P and Q ≤ 0.01 and Fold change ≥ 2 or 1) in CBD-treated MCF7 compared to the negative control
	CSN38 vs Mono treatments	Differentially expressed proteins in CSN38-treated MCF7 compared to the mono treatments ( (P and Q ≤ 0.05 and Fold change ≥ 2)
	ORA_Enrich. of CSN38 vs Mono	Over-representation and enrichment analyses of significant proteins (P and Q ≤ 0.05 and Fold change ≥ 2 or 1) in CSN38-treated MCF7 compared to the mono treatments
	Red	Upregulated
	Blue	Downregulated
	Black	ANOVA P> 0.05 in the pairwise comparion
	Orange highlight in ALL sheet	Max FC <2, P value or Q value > 0.05
	Yellow highlight in ORA	Q or FDR > 0.05 but P ≤ 0.05
	Green highlight	Type of analyses and parameters
	ORA	Over-representation analysis

## Sheet: ALL
Protein	ID		Peptide	Unique	Mass	Confidence	Singles						Synergistic combination vs Mono treatments						CBD Vs negative control						SN-38 vs negative control						CSN-38 (Mixture) normalised abundance						CSN_Mean	CSN CV%	SN-38 normalised abundance						SN-38 Mean	SN38 CV%	CBD normalised abundance
Description	Gene ID	Uniprot ID	count	peptides	m/z	score	Max FC singles	Highest mean condition_singles	Lowest mean condition:singles	Anova (p)	q Value	Power	Max fold change	Highest mean condition	Lowest mean condition	Anova (p)	q Value	Power	Max fold change	Highest mean condition	Lowest mean condition	Anova (p)	q Value	Power	Max fold change	Highest mean condition	Lowest mean condition	Anova (p)	q Value	Power	210506a_CBD-1	210506a_CBD-2	210506a_CBD-3	210506b_CBD-1	210506b_CBD-2	210506b_CBD-3	M_average	CV%	210409aD1	210409aD2	210409aD3	210409b_D1	210409b_D2	210409b_D3	SN_average	CV%	210506a_CBD-1	210506a_CBD-2	210506a_CBD-3
Keratin_ type II cytoskeletal 6A		P02538;P48668;P04259	26	1	60330.2	205.845	Infinity	Control	CBD	0	0	1	Infinity	Mono treatments	CSN-38	0.0365645	0.076465	0.622847	Infinity	C	CBD	9.76996e-14	1.12918e-10	1	3.57897	C	SN	0.000262032	0.00193836	0.998456	0	0	0	0	0	0	0	#DIV/0!	62.6305	23.5994	60.4252	104.785	32.6922	32.5945	52.7878	56.973	0	0	0
Breast carcinoma-amplified sequence 1		O75363;G3XAF7;H0Y542;H7C1E7	10	1	61994.1	62.2768	Infinity	SN-38	CSN-38	0	0	1	Infinity	Mono treatments	CSN-38	1.63961e-11	3.35681e-08	1	3.0752	C	CBD	5.29761e-05	0.000383827	0.999971	1.71004	SN	C	0.000835112	0.00441577	0.988034	0	0	0	0	0	0	0	#DIV/0!	608.77	695.969	712.477	578.34	533.247	671.171	633.329	11.2236	148.206	73.8553	144.846
Metallothionein-2		P02795;P04732;P13640;P80297;Q8N339	1	1	7182.72	9.007	16.1908	CBD	SN-38	0	0	1	1.59164	CSN-38	Mono treatments	0.0593874	0.103763	0.525019	13.695	CBD	C	5.5711e-13	3.64623e-10	1	1.18224	C	SN	0.00861161	0.0239534	0.834756	13172.4	14233.8	13878.1	13997.7	15711.2	14660.4	14275.6	5.99561	987.458	1068.9	975.064	1145.5	1031.94	1052.01	1043.48	5.91976	15210.9	17039.4	16875.2
NADH dehydrogenase [ubiquinone] 1 beta subcomplex subunit 11_ mitochondrial		Q9NX14	5	1	17373.7	43.053	11.2035	Control	CBD	0	0	1	3.04711	Mono treatments	CSN-38	0.289971	0.280027	0.193854	11.2035	C	CBD	1.1573e-12	5.6808e-10	1	1.09731	C	SN	0.000859294	0.00449115	0.987506	2589.05	2393.61	2040.23	1810.82	2388.56	2110.93	2222.2	12.8288	12998.1	12048.8	11878	12182.4	12120.9	12778.7	12334.5	3.61918	1408.9	1307.05	1071.53
NADH dehydrogenase [ubiquinone] iron-sulfur protein 8_ mitochondrial		O00217;E9PPW7;E9PN51;F8W9K7;E9PKH6;E9PJY7;Q08E91	8	3	24218.4	53.6153	3.47253	Control	CSN-38	0	0	1	2.12041	Mono treatments	CSN-38	0.0296901	0.0679915	0.661927	3.3556	C	CBD	1.30372e-09	1.34397e-07	1	1.08315	C	SN	0.0115007	0.0289781	0.794238	676.077	695.558	820.682	746.46	812.963	793.397	757.523	8.12581	2547.14	2484.98	2429.04	2216.19	2449.03	2445.17	2428.59	4.62356	730.596	767.345	701.317
Ribonucleoside-diphosphate reductase subunit M2		P31350;A0A286YFD6;C9JXC1;A0A2R8Y837	21	2	45162.9	136.669	3.40893	SN-38	CBD	0	0	1	1.14547	Mono treatments	CSN-38	0.874908	0.537891	0.0529283	2.19038	C	CBD	1.36897e-09	1.34397e-07	1	1.55632	SN	C	4.77857e-08	5.20417e-06	1	4546.47	5110.18	4953.1	4731.74	4780.36	5080.64	4867.08	4.5083	7835.09	8971.5	8556.89	8196.46	8939.54	9227.77	8621.21	6.12568	2572.01	2508.09	2244.92
MARCKS-related protein		P49006	3	2	19585.8	28.3727	2.81548	SN-38	CBD	0	0	1	1.52892	Mono treatments	CSN-38	0.207832	0.225552	0.258203	2.26429	C	CBD	4.1089e-11	1.34462e-08	1	1.24343	SN	C	0.000204785	0.00161222	0.99908	2139.44	2240.05	2176.68	2101.36	2149.7	2456.12	2210.56	5.82859	5597.79	5148.98	4615.67	4765.86	4638.52	5160.77	4987.93	7.70084	1811.54	1840.06	1824.6
4F2 cell-surface antigen heavy chain	SLC3A2	F5GZS6;J3KPF3;P08195;H0YFS2;F5GZI0;H0YFX4;F5GZR9	33	6	65043.7	311.484	2.71379	CSN-38	Control	0	0	1	1.60998	CSN-38	Mono treatments	0.00832093	0.0312477	0.849714	2.37019	CBD	C	1.78922e-11	7.02618e-09	1	1.00103	SN	C	0.96208	0.540281	0.0502245	64062.2	72172	70583.9	63494.3	71924.5	66507.6	68124.1	5.77643	24073.7	25831.4	24559.2	25420.2	26137.4	24750.8	25128.8	3.17172	54342.8	62488.7	59642.1
DNA topoisomerase 1		P11387	33	6	91182.1	226.702	2.67077	CBD	CSN-38	0	0	1	1.90619	Mono treatments	CSN-38	0.00832898	0.0312477	0.849607	1.00496	CBD	C	0.875455	0.513421	0.0524452	2.32791	C	SN	5.88896e-12	8.7284e-09	1	2809.65	2987.67	2923.23	2598.6	2981.81	2985.99	2881.16	5.3587	3292.19	3467.3	3205.85	3160.88	3390.76	3218.04	3289.17	3.61065	7407.61	8192.14	7780.13
Importin subunit alpha-1		P52292;J3KS65;J3QLL0	21	5	58204.2	191.403	2.61373	SN-38	CBD	0	0	1	1.64178	Mono treatments	CSN-38	0.0840839	0.128051	0.45086	1.83605	C	CBD	5.55626e-11	1.55851e-08	1	1.42356	SN	C	2.72021e-09	1.41845e-06	1	15773.8	16039.3	17173.2	16373.5	17395.5	17850	16767.6	4.92073	38034.4	39701.7	41109.1	38746.9	40273.5	41064.4	39821.7	3.13043	14449.4	14877.8	15560.1
Cytochrome c oxidase subunit 6B1		P14854;A0A494C160;K7EQD3	7	2	10420.5	62.6402	2.45974	Control	CBD	0	0	1	1.48534	Mono treatments	CSN-38	0.118058	0.157154	0.377339	2.45974	C	CBD	1.15019e-13	1.12918e-10	1	1.04564	C	SN	0.0268986	0.0530569	0.647269	7946.43	8049.37	8171.26	7519.46	7650.94	7782.21	7853.28	3.1484	15588.1	16998.3	16712.3	16402.7	16493.5	16027.6	16370.4	3.06251	6875.3	7258.85	6983.46
Asparagine synthetase [glutamine-hydrolyzing]		P08243;F8WEJ5;C9J057;C9JM09;C9JT45;C9JLN6	23	3	64940.3	170.843	1.67293	CSN-38	Control	0	0	1	1.27654	CSN-38	Mono treatments	0.0174214	0.0487257	0.751866	1.60782	CBD	C	3.86336e-10	5.14263e-08	1	1.01322	SN	C	0.461543	0.357464	0.106837	7353.96	6710.82	6796.37	6325.86	6733.03	6424.85	6724.15	5.36354	4119.61	4043.55	4250.58	4050.82	3920.38	4050.21	4072.53	2.66458	6268.07	6886.83	6577.18
Hypoxia up-regulated protein 1		Q9Y4L1;A0A494C039;A0A087X054;A0A087WWI4;E9PJ21;K7EQK2;J3KTF1;J3QL06;J3QLE9;J3QQH7;Q9BST8;A0A087WW13;A0A087X214	46	8	111564	412.567	1.65083	CSN-38	Control	0	0	1	1.23075	CSN-38	Mono treatments	0.00274997	0.0174621	0.940237	1.52742	CBD	C	8.5521e-11	2.09898e-08	1	1.15521	SN	C	6.48794e-08	6.6939e-06	1	31015.8	30023.3	31060.7	31662.6	31868.9	31257.9	31148.2	2.07397	21192.3	21672.5	21897.6	22223.6	21823.7	21970.8	21796.8	1.59481	29390.5	28293.8	29591.1
Transcription factor BTF3		P20290;D6RDG3;H0Y9Y1	9	3	22225	105.27	1.52205	Control	CSN-38	0	0	1	1.09816	Mono treatments	CSN-38	0.0270873	0.0647099	0.678481	1.50919	C	CBD	4.10795e-10	5.14263e-08	1	1.28141	C	SN	1.46858e-08	2.87888e-06	1	23682.2	24594	24554.5	24462.5	24779	24179.7	24375.3	1.60901	29072.5	29009	29733.4	27992.2	28807.9	29101.8	28952.8	1.94936	25044.2	24047.2	25732.3
26S proteasome non-ATPase regulatory subunit 6		Q15008;H7C531	27	6	45816.6	267.395	1.37825	Control	CBD	0	0	1	1.13528	Mono treatments	CSN-38	0.0714627	0.116219	0.48582	1.37825	C	CBD	2.28778e-10	4.08363e-08	1	1.04535	C	SN	0.0028286	0.010746	0.941781	12090.1	12774.1	12562.3	12191.9	12631.3	12591.2	12473.5	2.16111	15847.6	16077.3	16314.2	15685.9	16181.4	16529.8	16106.1	1.90915	11860.6	11970.1	12231.5
Microtubule-associated proteins 1A/1B light chain 3 beta 2	MAP1LC3B2	A6NCE7;H3BTL1;Q9GZQ8	3	1	14685.1	16.7108	4.72883	CBD	SN-38	1.11022e-16	6.41086e-15	1	1.45648	CSN-38	Mono treatments	0.0724815	0.11673	0.482792	3.21255	CBD	C	2.35831e-09	1.85219e-07	1	1.47199	C	SN	0.000656245	0.00375057	0.991797	1941.33	2041.29	2127.43	2025.26	2135.65	2192.37	2077.22	4.39386	554.854	394.014	536.875	475.753	594.31	431.592	497.9	15.489	2346.61	2242.5	2235.51
Lysosome-associated membrane glycoprotein 2		P13473;H0YCG2	9	4	45531.1	62.8559	1.49416	CSN-38	Control	1.11022e-16	6.41086e-15	1	1.2318	CSN-38	Mono treatments	0.000720234	0.00877708	0.985595	1.35363	CBD	C	6.19496e-09	3.92375e-07	1	1.07235	SN	C	0.00145805	0.00651079	0.973711	32623.4	31554.6	31258.1	31309.6	31792.1	29991.7	31421.6	2.73143	22385.7	22180.7	22844	22988.2	22073.4	22834.1	22551	1.71709	29026.1	28552.4	28707
Anterior gradient protein 3		Q8TD06;B5MC62;H7C040	11	3	19285.5	92.3255	1.56262	CSN-38	SN-38	3.33067e-16	1.81641e-14	1	1.27627	CSN-38	Mono treatments	0.00586232	0.0259551	0.885128	1.36691	CBD	C	1.09509e-08	5.75969e-07	1	1.05985	C	SN	0.00449454	0.0148858	0.906386	13796.5	14636	14655.5	13430.4	14570.6	14424.8	14252.3	3.61072	8906.43	9368.38	9252.19	8600.94	9279.73	9317.08	9120.79	3.3203	13011.2	13347.4	13254.4
Keratin_ type II cytoskeletal 1		P04264	31	5	66209.9	296.356	2.30288	CSN-38	Control	4.44089e-16	2.17969e-14	1	1.36241	CSN-38	Mono treatments	3.38246e-07	6.29544e-05	1	1.79291	CBD	C	5.48891e-09	3.59244e-07	1	1.58769	SN	C	5.06509e-09	1.41845e-06	1	33638.6	38211.1	37766.2	34305.1	39263	38196.6	36896.8	6.31022	24492.1	25939.9	25209.6	24647.5	27038.2	25300.9	25438	3.68908	26826	30516.4	27873.9
Eukaryotic translation initiation factor 5		P55010;H0YLZ1;H0YN40;H0YM54;H0YMJ8;H0YK11;H0YK29	19	5	49679	141.756	1.30846	CSN-38	SN-38	4.44089e-16	2.17969e-14	1	1.153	CSN-38	Mono treatments	0.0122091	0.039056	0.802932	1.20277	CBD	C	4.19064e-10	5.14263e-08	1	1.05562	C	SN	0.000154878	0.00139289	0.999508	21139.1	22367.1	21068.5	22301.9	22399.4	22731.7	22001.3	3.23292	16563.2	16505.4	16635.2	17001.7	17096.4	17085.7	16814.6	1.63721	20976.6	21603.4	21538.4
Protein transport protein Sec61 subunit gamma		P60059	1	1	7798.38	7.6285	1.94773	CSN-38	Control	5.55112e-16	2.59487e-14	1	1.45506	CSN-38	Mono treatments	0.000930175	0.0101296	0.980559	1.62755	CBD	C	1.1526e-08	5.80279e-07	1	1.04962	SN	C	0.101607	0.134039	0.371055	25261	26698	27111.4	25377.9	28704	27778.1	26821.7	5.0235	13518.9	14563	14360.9	13740.9	15696.4	14844.7	14454.1	5.44737	21038.9	24974	22121
Cytochrome c oxidase subunit 2		P00403	7	2	25736.2	58.7063	1.52643	Control	CBD	6.66134e-16	2.97231e-14	1	1.17041	Mono treatments	CSN-38	0.11499	0.154711	0.383036	1.52643	C	CBD	9.14509e-10	9.97562e-08	1	1.0452	C	SN	0.0162317	0.0370422	0.739307	34815.8	37190.5	35531.4	34462.3	38611.2	35915.6	36087.8	4.32542	48363.1	49911.2	50298.1	51059.9	51869.5	49346.5	50141.4	2.47521	32197.8	35568.3	33556.7
Spectrin beta chain		M0QZQ3;M0R1V6	78	5	226631	506.319	2.81663	CSN-38	Control	1.66533e-15	7.10769e-14	1	1.63008	CSN-38	Mono treatments	0.0059555	0.0261222	0.883678	2.38973	CBD	C	3.7278e-08	1.46388e-06	1	1.06609	SN	C	0.116564	0.146852	0.342676	2070.39	1677.12	1661.8	1682.8	1762.57	1840.71	1782.57	8.77309	611.819	731.566	664.775	656.749	699.211	684.067	674.698	6.03764	1290.46	1312.57	1589.1
Sequestosome-1		Q13501;E7EMC7;E3W990;E9PFW8;C9JRJ8;C9J6J8;D6RBF1	22	6	48485.6	209.131	1.80467	CBD	SN-38	1.88738e-15	7.41096e-14	1	1.10457	CSN-38	Mono treatments	0.288587	0.279451	0.194732	1.00254	CBD	C	0.975204	0.546613	0.0500959	1.8001	C	SN	8.9051e-12	8.7284e-09	1	15569.7	16078	17598.4	15610.1	16651	15696	16200.5	4.91718	10157.4	10711.2	10574	10118.4	10951.3	10240.8	10458.8	3.23906	17675.3	20295.5	18880.2
Tubulin beta-3 chain		Q13509;G3V2A3;G3V2N6;G3V2R8;G3V3R4;G3V5W4;G3V3J6;G3V3W7	27	1	50889	309.324	1.69571	SN-38	CBD	1.88738e-15	7.41096e-14	1	1.1471	Mono treatments	CSN-38	0.386663	0.336431	0.144121	1.24753	C	CBD	7.3768e-07	1.57436e-05	1	1.35925	SN	C	3.55228e-08	4.60425e-06	1	5503.77	5482.62	4989.2	5409.48	5194.67	5103.46	5280.53	4.0696	7477.6	7871.27	7211.1	7926.56	7595	7641.82	7620.56	3.4504	4655.11	4505.43	4615.65
Melanoregulin		Q8N565;C9JAG4;C9JFU1;C9JYV9	4	2	25383.6	20.1826	2.52835	SN-38	CBD	1.9984e-15	7.54509e-14	1	1.61365	Mono treatments	CSN-38	0.0833106	0.127286	0.452855	2.52019	C	CBD	2.92488e-10	4.59919e-08	1	1.00324	SN	C	0.918204	0.527518	0.0510482	1685.73	1846.62	1782.8	1341.38	1640.35	1387.31	1614.03	12.8223	3590.96	4099.65	3804.41	3492.35	3714.28	3694.24	3732.65	5.61286	1546.64	1599.85	1482.64
Squalene monooxygenase		Q14534;E7EVQ6;H0YBN7;E5RJH9	20	3	64322.4	139.488	2.27664	CSN-38	SN-38	2.10942e-15	7.66929e-14	1	1.51762	CSN-38	Mono treatments	0.00739545	0.0293428	0.862398	1.91057	CBD	C	1.69215e-09	1.44456e-07	1	1.04696	C	SN	0.240423	0.240216	0.204487	3282.87	2920.53	3272.34	3530.06	3746.16	3260.56	3335.42	8.38477	1314.65	1376.3	1427.28	1437.53	1610.63	1624	1465.06	8.58735	2762.51	2990.19	2733.85
Isochorismatase domain-containing protein 1		Q96CN7;D6RGE2	18	7	32521.9	170.938	1.38711	CSN-38	Control	5.66214e-15	1.95421e-13	1	1.14125	CSN-38	Mono treatments	0.0126282	0.0397922	0.798402	1.34766	CBD	C	1.04476e-08	5.69823e-07	1	1.08321	SN	C	0.00100118	0.00500668	0.984342	44502.1	44966.7	45521.2	45210.6	43694.8	43979.1	44645.8	1.60201	35902.9	32871.5	35824.1	35423.9	34428.1	34735.3	34864.3	3.26811	43113.6	41681.5	45768.6
Glycogen phosphorylase_ brain form		P11216	55	6	97380.5	395.502	1.30592	CSN-38	Control	5.77316e-15	1.95421e-13	1	1.11793	CSN-38	Mono treatments	0.00503984	0.0242858	0.898364	1.25708	CBD	C	1.09083e-10	2.14182e-08	1	1.07924	SN	C	7.19147e-06	0.000159109	1	14921.8	15574.1	14304.1	14333.8	15324.4	14967.2	14904.2	3.44102	12323.8	12182.6	12711.9	12429.2	12160	12095.3	12317.1	1.853	14433.6	14051.2	14333.9
Barrier-to-autointegration factor		O75531	11	3	10286.7	82.9033	1.33662	CSN-38	Control	6.32827e-15	2.07071e-13	1	1.1938	CSN-38	Mono treatments	1.58256e-08	8.09999e-06	1	1.15468	CBD	C	2.5528e-07	7.37111e-06	1	1.08459	SN	C	0.000111	0.00110454	0.99978	24297.1	24329.6	24095.6	23535	23273.6	24652.2	24030.5	2.17796	19724.8	19375.2	19206.2	18798.5	19960.2	19932.1	19499.5	2.34226	21066.1	20559	20722.3
Peroxiredoxin-6		P30041	19	6	25149.1	173.042	1.39609	CSN-38	Control	1.19904e-14	3.79688e-13	1	1.16021	CSN-38	Mono treatments	0.00219125	0.0157344	0.951864	1.31106	CBD	C	1.60722e-09	1.44456e-07	1	1.09556	SN	C	6.43415e-07	2.76794e-05	1	81595.4	88766.4	84682.3	81672.2	90831.8	86191.7	85623.3	4.37151	67666.9	65670.3	67354.9	66233.8	68510.6	67712.7	67191.6	1.56033	78565.3	83444.1	80078.8
Glycine--tRNA ligase		P41250;A0A6Q8PGZ8;A0A6Q8PHH9;A0A6Q8PGA8;A0A6Q8PGI6;A0A6Q8PGW4;A0A6Q8PHI7;H7C443;A0A6Q8PFZ6;A0A6Q8PF45;A0A6Q8PH49;A0A6Q8PGN7;A0A6Q8PGZ9;F8WCK4;A0A6Q8PFV5;A0A6Q8PFU7;A0A6Q8PGT3	29	5	83907.1	206.61	1.69885	CSN-38	Control	1.26565e-14	3.88258e-13	1	1.1988	CSN-38	Mono treatments	0.0375038	0.0774139	0.617953	1.691	CBD	C	9.20182e-09	5.16215e-07	1	1.14325	SN	C	6.16109e-05	0.000732883	0.999955	19253.1	21244.7	20844.9	18271.1	20940.1	20934.1	20248	5.92538	13332	14251.4	13498.6	13527.7	13701	13445.5	13626	2.41544	19257.2	20248.4	21261.6
Endoplasmic reticulum chaperone BiP		P11021	47	10	72447.1	452.976	1.83134	CBD	SN-38	1.32117e-14	3.93005e-13	1	1.22444	CSN-38	Mono treatments	0.0845787	0.128457	0.449593	1.73411	CBD	C	1.61013e-08	7.52725e-07	1	1.05607	C	SN	0.0274058	0.0535956	0.643642	205509	234653	221197	195822	233919	220240	218557	7.0647	121290	128945	128542	118509	131550	127678	126086	3.99721	214418	248609	227294
Zinc finger protein 521		H7BYU6;Q96K83;J3KTI4;J3KSZ4;J3QRW6	7	1	143940	37.2388	3.07887	SN-38	CSN-38	1.40998e-14	4.0709e-13	1	2.12055	Mono treatments	CSN-38	0.00982842	0.0346333	0.830448	2.595	C	CBD	7.42235e-09	4.46862e-07	1	1.02086	SN	C	0.725897	0.466618	0.0623635	612.628	776.601	733.046	581.078	613.525	825.97	690.475	14.7039	1836.15	2098.35	2057.53	2012.97	2457.24	2293.06	2125.88	10.303	693.554	864.826	723.704
Phosphatidylinositide phosphatase SAC2	INPP5F	A0A3B3IRJ9;Q9Y2H2;A0A3B3ITL0;A0A3B3ISI3;A0A3B3ITR9	4	1	122106	25.5468	2.08878	SN-38	CBD	1.56541e-14	4.39052e-13	1	1.45208	Mono treatments	CSN-38	0.0764396	0.119949	0.471393	1.80712	C	CBD	7.5104e-09	4.46862e-07	1	1.15587	SN	C	0.00191881	0.00807163	0.962807	1385.88	1256.07	1316.25	1054.45	1236.31	1294.43	1257.23	8.92657	2547.23	2639.33	2299.89	2293.26	2547.55	2487.43	2469.12	5.75972	1135.59	1272.38	1232.7
Cold shock domain-containing protein E1		O75534;E9PLT0;E9PLD4;E9PNG3;E9PKN4	47	13	89740.2	374.713	1.45459	Control	CBD	1.63203e-14	4.45021e-13	1	1.13498	Mono treatments	CSN-38	0.0507556	0.0948111	0.55759	1.45459	C	CBD	3.04509e-10	4.59919e-08	1	1.13569	C	SN	6.48154e-07	2.76794e-05	1	12659.7	13799.1	12240.4	12292.7	13777.2	13118	12981.2	5.38966	16467.6	17144.2	16234.6	16576.4	16168.8	16692.3	16547.3	2.13765	12489.2	13392	12636.9
28S ribosomal protein S31_ mitochondrial		Q92665	6	1	45432.6	29.307	3.76698	SN-38	CBD	2.4647e-14	6.53908e-13	1	2.31557	Mono treatments	CSN-38	0.042926	0.0838304	0.591447	3.66996	C	CBD	1.04948e-10	2.14182e-08	1	1.02644	SN	C	0.689006	0.451728	0.0661735	550.91	614.918	538.891	338.276	452.171	637.468	522.106	21.2796	1672.25	1852.07	1864.37	1760.16	2020.63	2294.8	1910.71	11.5786	446.546	492.422	509.931
Importin-4		Q8TEX9;H0YN14;H0YMR4;H0YN07;H0YL92;H0YLV0;H0YKG5;H0YK93	33	8	120255	254.188	1.29262	Control	CBD	2.90878e-14	7.51421e-13	1	1.09749	Mono treatments	CSN-38	0.088857	0.132758	0.438922	1.29262	C	CBD	4.31677e-09	3.02709e-07	1	1.04182	C	SN	0.0481789	0.0789021	0.528851	11638.4	11387.7	11461.3	11509.4	11403.5	11141.1	11423.6	1.44585	13901.7	13073.2	13821.9	14511.6	13878.1	14118.3	13884.1	3.39417	11036.8	11425.7	11376.2
Histone H2A.J		Q9BTM1;P0C0S8;Q16777;Q6FI13;Q96KK5;Q99878;A0A0U1RR32;A0A0U1RRH7;H0YFX9;P20671;Q93077;P04908;Q7L7L0;A0A3B3IS11	13	5	14019.4	71.1215	1.80886	CBD	SN-38	3.56382e-14	8.97028e-13	1	1.09172	CSN-38	Mono treatments	0.331127	0.305922	0.170124	1.59306	CBD	C	5.29937e-08	1.92688e-06	1	1.13546	C	SN	0.000874579	0.00452361	0.98717	32444.7	34120.8	34562.9	31988.6	36849.5	35574.3	34256.8	5.38236	20980.6	22208.4	22016.5	23571.1	23243	22036	22342.6	4.19548	37227.9	43172.9	39759.5
Alpha-2-HS-glycoprotein		P02765;C9JV77	12	1	40139.2	89.2437	1.7887	CSN-38	SN-38	4.4631e-14	1.0953e-12	1	1.44366	CSN-38	Mono treatments	0.000407409	0.0062246	0.992983	1.0265	CBD	C	0.475914	0.350936	0.103111	1.43984	C	SN	2.277e-08	3.26649e-06	1	20372.2	21241.1	21663.7	19673.8	21325.4	21799.1	21012.6	3.92152	11688.9	11790.3	11671.6	11792.2	12001	11540.4	11747.4	1.31962	16423.4	18480.1	17374.8
Eukaryotic translation initiation factor 3 subunit M	EIF3M	E9PRY0	5	1	8524.63	45.9506	3.63664	CSN-38	Control	9.55902e-14	2.28868e-12	1	1.72976	CSN-38	Mono treatments	0.012497	0.0395766	0.79981	3.15782	CBD	C	2.16102e-07	6.42893e-06	1	1.04696	SN	C	0.512421	0.380097	0.0945117	4818.63	5692.57	6258.98	6666.31	4670.67	5597.94	5617.52	13.9084	1537.94	1374.72	1694.91	1673.81	1716.41	1705.68	1617.25	8.38716	5075.83	4062.16	5890.15
Protein disulfide-isomerase A3		P30101;F8WBS6;F8WBW5	33	12	57181.6	291.8	1.3862	CSN-38	Control	1.24567e-13	2.91145e-12	1	1.1691	CSN-38	Mono treatments	0.00586973	0.0259551	0.885012	1.31751	CBD	C	4.40927e-08	1.69755e-06	1	1.05388	SN	C	0.0189228	0.0413541	0.712687	76157	81384	78475.4	74664.6	79885.8	77765.1	78055.3	3.12724	57127.3	62658	58641.5	57102	60720.3	59808.6	59342.9	3.6553	73091.9	78436.1	76308
KIAA0100_ isoform CRA_a		K7EQ86;Q08E86	10	1	239693	54.4776	2.05775	CSN-38	SN-38	1.66867e-13	3.73768e-12	1	1.65521	CSN-38	Mono treatments	2.98681e-05	0.00142208	0.999909	1.13318	C	CBD	0.010992	0.0223368	0.80092	1.68435	C	SN	3.89586e-09	1.41845e-06	1	54741	59284.8	55941.9	48464.5	58042.6	53341.5	54969.4	6.99996	26178.8	28086.6	27186.7	25792.8	27127.4	25908.2	26713.4	3.37434	37551.3	44875.3	40175
Peroxisomal multifunctional enzyme type 2		P51659;A0A2R8YD50;E7ET17;A0A2R8Y7L2;E7ER27;E7EPL9;A0A2R8YDT8;A0A2R8YF45;A0A2R8Y7W2;A0A2R8YEG2;A0A2R8YF39	45	10	80142.7	355.694	1.26355	CSN-38	Control	1.67533e-13	3.73768e-12	1	1.09874	CSN-38	Mono treatments	0.00466215	0.0230946	0.904724	1.22123	CBD	C	6.11751e-08	2.10729e-06	1	1.07877	SN	C	1.63136e-05	0.000277477	0.999999	16614.7	17927.7	17269.4	17301.6	17366.4	17077.8	17259.6	2.46979	14436.1	14799.7	14561	15104.9	14639.9	14872.3	14735.6	1.63027	15878.5	16561	16953.8
Nck-associated protein 5		O14513;A0A0A0MS79;H7C187;A0A0A0MSE4;A0A1W2PNT1;A0A1W2PS86;C9JYL7	14	2	210362	78.7067	4.36809	Control	CSN-38	1.7486e-13	3.81446e-12	1	2.50743	Mono treatments	CSN-38	5.37375e-08	2.20036e-05	1	1.50525	C	CBD	0.0002862	0.00134688	0.998156	2.06729	C	SN	1.56702e-06	5.20652e-05	1	85.7816	81.9453	61.0816	76.9681	79.2212	83.4206	78.0697	11.3743	192.065	169.357	144.553	146.945	191.733	145.091	164.957	13.8414	252.712	261.309	236.057
Aspartyl aminopeptidase		Q9ULA0;E5RIA4;E7ETB3;E7EMB6;C9JBE1;F8WAN0;E7EPX3;C9J1E2;C9JRG3;E5RJ35;E3W974	20	3	54037.8	175.005	1.48754	CSN-38	Control	1.93956e-13	4.13905e-12	1	1.16101	CSN-38	Mono treatments	0.000610112	0.00816402	0.98823	1.37304	CBD	C	3.32637e-07	8.82598e-06	1	1.18944	SN	C	2.32685e-06	7.24026e-05	1	9392.78	9276.97	9081.5	9287.38	9330.5	8993.87	9227.17	1.67795	7461.66	7108.45	7733.94	7422.34	7239.05	7303.14	7378.1	2.92725	8364.25	8463.3	8962.69
Isopentenyl-diphosphate Delta-isomerase 1		Q13907;C9JD53	14	1	26661.4	106.325	1.53392	CSN-38	Control	2.74225e-13	5.69445e-12	1	1.21365	CSN-38	Mono treatments	0.000287621	0.00538288	0.995641	1.37403	CBD	C	4.10516e-07	1.0203e-05	1	1.15376	SN	C	7.22367e-06	0.000159109	1	14468.9	15688.1	15714.5	15536.3	15731.2	14627.9	15294.5	3.81972	11132.6	11617.9	11911.7	11267.9	11587.5	11506.3	11504	2.39583	12592.4	13652.8	13632.1
Isocitrate dehydrogenase [NADP] cytoplasmic		O75874;C9J4N6;C9JJE5;C9JLU6	24	4	46944.5	221.789	1.67849	CSN-38	Control	2.78444e-13	5.69445e-12	1	1.32182	CSN-38	Mono treatments	0.00115233	0.0113422	0.975275	1.47031	CBD	C	3.2501e-07	8.74175e-06	1	1.06936	SN	C	0.0312259	0.059257	0.617941	28477.5	30183	30789.8	28366.7	32232.6	31598.9	30274.7	5.27059	17975	20420.3	19214.6	18528.8	20075.7	19513.1	19287.9	4.7851	24449.7	28148.6	25883.6
Protein S100-A11		P31949	11	3	11854.5	92.6762	1.36525	CSN-38	Control	2.84661e-13	5.70279e-12	1	1.13649	CSN-38	Mono treatments	1.99109e-06	0.000239788	1	1.22949	CBD	C	3.65176e-07	9.43439e-06	1	1.17308	SN	C	3.75797e-08	4.60425e-06	1	160993	163946	163222	156345	171532	165199	163539	3.05906	141430	142650	139364	137477	143767	138428	140519	1.7686	146881	155763	142203
Septin-9		K7EJV0	6	1	13731.6	46.0657	3.80826	SN-38	CBD	3.6271e-13	7.12106e-12	1	2.09526	Mono treatments	CSN-38	0.0971134	0.140136	0.419668	3.79198	C	CBD	5.43321e-08	1.93963e-06	1	1.00429	SN	C	0.919716	0.527636	0.0510096	528.023	517.045	742.618	757.159	889.752	666.99	683.598	21.0582	1962.82	2354.09	2401.04	2377.39	2290.46	2227.36	2268.86	7.17117	657.677	590.885	543.867
Argininosuccinate synthase		P00966;Q5T6L5;Q5T6L6	13	1	46815.6	99.4467	1.76129	CBD	Control	3.84137e-13	7.39386e-12	1	1.12404	CSN-38	Mono treatments	0.151604	0.184534	0.32367	1.76129	CBD	C	1.1865e-08	5.82417e-07	1	1.18588	SN	C	0.000445424	0.0028535	0.995752	16226.3	14745.3	14290.2	14160.9	14180.8	13182.9	14464.4	6.93311	10677.2	9782.78	10848	10730.5	9664.66	10432	10355.9	4.91962	15806	15817.5	16466
S-formylglutathione hydrolase		P10768;U3KQT1;X6RA14;H7BZT7	16	5	31976.1	131.469	1.3787	CSN-38	Control	3.9746e-13	7.49321e-12	1	1.06287	CSN-38	Mono treatments	0.00688979	0.0280988	0.869642	1.32707	CBD	C	3.61324e-09	2.65497e-07	1	1.26722	SN	C	4.21763e-08	4.86345e-06	1	27937.5	29149	27606.2	28181.6	26093.8	27144.1	27685.4	3.71329	26474.1	24912.8	25652.8	26461.5	24267.2	24913.2	25446.9	3.55356	26736.9	25039.3	27210.4
Dyslexia-associated protein KIAA0319-like protein	KIAA0319L	E7EN73;Q8IZA0;B1AN15;C9J519;B4DYG9;C9JVB2	5	1	114311	24.296	4.01797	Control	CSN-38	4.04565e-13	7.49321e-12	1	2.5128	Mono treatments	CSN-38	0.0233221	0.0585863	0.704554	3.77817	C	CBD	3.65089e-09	2.65497e-07	1	1.01409	C	SN	0.89811	0.521962	0.0516306	537.999	400.717	501.817	244.471	356.933	443.404	414.223	25.5775	1687.67	1625.15	1740.74	1448.87	1860.86	1483.96	1641.21	9.52922	408.506	517.666	419.164
Solute carrier family 12 member 2		P55011;G3XAL9	25	3	132132	144.39	2.66856	Control	CBD	4.13336e-13	7.51389e-12	1	1.51918	Mono treatments	CSN-38	0.148346	0.182409	0.328289	2.66856	C	CBD	1.64168e-09	1.44456e-07	1	1.04415	C	SN	0.254474	0.248548	0.19477	722.652	821.376	864.072	1078.3	1025.44	1170.36	947.034	18.0606	1967.13	2205.35	2128.88	1860.94	2122.08	2124.8	2068.2	6.18323	682.669	881.812	820.494
Omega-amidase NIT2		Q9NQR4;H7C579;F8WF70	19	5	31007.2	137.416	1.43352	CSN-38	Control	4.43867e-13	7.92219e-12	1	1.09684	CSN-38	Mono treatments	0.00163879	0.0133671	0.964021	1.36481	CBD	C	1.1551e-07	3.78001e-06	1	1.2491	SN	C	1.04521e-06	3.96804e-05	1	12828.1	12170.8	12201.2	12855	12330.1	12164.4	12424.9	2.6426	10887.5	10226.1	10757	11193.8	10910.6	10984	10826.5	3.02362	11815.2	11856.8	12133.6
Serine palmitoyltransferase small subunit B		Q8NFR3	2	1	9368.97	14.1062	1.59824	Control	CSN-38	4.9194e-13	8.62341e-12	1	1.20926	Mono treatments	CSN-38	0.0237331	0.0594001	0.701572	1.55763	C	CBD	5.24919e-08	1.92688e-06	1	1.14779	C	SN	0.000399514	0.00264585	0.996511	14620.2	15884.2	15628.6	14324.1	16117.1	15538.4	15352.1	4.67173	19926	22135.4	20765.5	21057.8	22995	21382.4	21377	5.02718	15230.4	17422.8	15461.4
Glycerol-3-phosphate dehydrogenase 1-like protein		Q8N335;C9JFA7;C9JM46;C9K0P5	18	3	39046.1	136.15	1.37866	CBD	Control	5.72986e-13	9.86789e-12	1	1.03996	CSN-38	Mono treatments	0.206239	0.225073	0.259757	1.37866	CBD	C	5.45741e-09	3.59244e-07	1	1.22222	SN	C	1.68432e-07	1.13432e-05	1	8601.38	9019.66	8534.38	9167.02	8473.76	8182.17	8663.06	4.22109	7879.26	7983.6	7803.1	7705.02	8083.74	7519.94	7829.11	2.57288	9261.93	8819.2	8569.86
Rho-related GTP-binding protein RhoJ		Q9H4E5;G3V476	4	1	24504.9	27.8952	2.01081	Control	CBD	6.24945e-13	1.05771e-11	1	1.00477	Mono treatments	CSN-38	0.931679	0.557244	0.0508669	2.01081	C	CBD	7.81473e-09	4.51294e-07	1	1.51137	C	SN	1.24249e-06	4.42848e-05	1	2927.01	2989.09	3065.34	3342.62	2826.81	3123.54	3045.73	5.86989	3094.9	3332.21	3769.75	3483.46	3674.64	3610.35	3494.22	7.10041	2758.44	2280.62	2664.39
Exosome complex component RRP4		Q13868;A3KFL2;A3KFL1;A3KFL5	10	1	33017.2	71.4228	1.55565	SN-38	CBD	9.69558e-13	1.61316e-11	1	1.23244	Mono treatments	CSN-38	0.0768382	0.120259	0.470276	1.33071	C	CBD	1.34615e-06	2.31853e-05	1	1.16904	SN	C	0.000224269	0.00173086	0.998882	5643.26	5892.19	5410.75	6345.14	5688.64	5531.58	5751.93	5.77838	8110.94	9129.54	8582.4	8638.35	8697.14	8622.93	8630.22	3.75775	5773.38	5378.37	5772.52
Enoyl-CoA delta isomerase 1_ mitochondrial		P42126;Q96DC0;H3BS70	12	3	33101.2	98.5871	1.29566	CSN-38	Control	1.2168e-12	1.99079e-11	1	1.11791	CSN-38	Mono treatments	0.00474226	0.0232828	0.90336	1.24361	CBD	C	1.22503e-07	3.92074e-06	1	1.0744	SN	C	0.000351531	0.00242645	0.997251	17419.9	16391.5	17564	16709	17599.5	17504.3	17198	2.99647	14540.3	13757.3	14474.1	14130.7	13987.6	14676.9	14261.2	2.51244	16026.2	16036	16661.8
Methanethiol oxidase		Q13228;A6PVX1;H0Y532;F2Z2W8;F8WCR4;C9JVL0;F8WBA9	24	5	52961.3	208.183	1.48648	CSN-38	Control	1.41975e-12	2.28475e-11	1	1.11931	CSN-38	Mono treatments	0.0136643	0.0414448	0.787557	1.43712	CBD	C	1.23804e-07	3.92074e-06	1	1.21897	SN	C	5.1312e-07	2.45336e-05	1	17257.8	18878.9	18180.4	17111.2	18049.2	17479	17826.1	3.7532	14000.3	15312.3	14730.2	14043.3	15017.8	14604.1	14618	3.57617	16108.1	18883.2	16763.6
Ubiquitin-like protein ISG15		P05161;A0A096LNZ9;A0A096LPJ4	11	3	17944.6	84.1218	1.24988	SN-38	Control	1.50335e-12	2.38026e-11	1	1.0368	CSN-38	Mono treatments	0.112384	0.152779	0.388	1.14941	CBD	C	2.47147e-06	3.62139e-05	1	1.24988	SN	C	5.78993e-09	1.41876e-06	1	15514.5	15720	14745.6	15033.7	15551.5	15150.5	15286	2.42166	14728.4	15738	15314.4	15322.5	15559	15502.5	15360.8	2.26494	14135.6	14881.7	13909.4
Protein bicaudal D homolog 1		Q96G01;A8MVZ6;F8VZX7;F8W056;U3KQF7	25	2	111320	133.486	10.669	SN-38	CBD	1.8e-12	2.80471e-11	1	3.55033	Mono treatments	CSN-38	0.220166	0.233912	0.246648	9.38692	C	CBD	2.20689e-07	6.46742e-06	1	1.13658	SN	C	0.0342056	0.0634978	0.599638	240.455	439.13	183.429	158.539	269.658	206.905	249.686	40.4096	1408.92	1700.12	1685.69	1506.87	1837.43	1586.96	1621	9.41458	202.786	192.273	183.882
Adipocyte plasma membrane-associated protein		Q9HDC9;H0Y512;P53671	28	5	46651.5	192.395	1.3219	CSN-38	Control	1.87617e-12	2.87771e-11	1	1.11477	CSN-38	Mono treatments	1.79417e-05	0.0011131	0.999969	1.21708	CBD	C	2.27474e-08	9.70954e-07	1	1.15454	SN	C	1.23801e-05	0.000235621	1	21354.8	20908.9	20337.4	20277.1	21393.2	21748.7	21003.3	2.86527	19153.1	17656.8	18972.8	17520.1	18536	18226.4	18344.2	3.6582	18716.5	19170.1	19448.5
Bone morphogenetic protein 3		P12645	6	1	54056.8	28.2106	2.7302	CBD	Control	2.2552e-12	3.40585e-11	1	1.4474	CSN-38	Mono treatments	0.0426445	0.0836273	0.592755	2.7302	CBD	C	6.39465e-07	1.41076e-05	1	1.00503	SN	C	0.940058	0.534507	0.0505617	2101.16	2035.49	2070.44	1887.02	1634.14	1956.12	1947.39	8.84652	628.255	864.968	803.779	641.268	646.026	759.897	724.032	13.7585	1595.47	2456.38	2318.63
Myosin-2		Q9UKX2	58	1	224071	323.89	3.10652	Control	CBD	2.72804e-12	4.05753e-11	1	1.6782	Mono treatments	CSN-38	0.124086	0.16264	0.36658	3.10652	C	CBD	1.3447e-08	6.4397e-07	1	1.07644	C	SN	0.137592	0.164968	0.309105	162.498	117.629	112.453	145.088	147.565	89.9667	129.2	20.9181	366.352	323.366	296.877	348.889	291.538	305.299	322.053	9.34629	113.401	100.574	126.376
Beta-hexosaminidase subunit beta		P07686;Q5URX0;H0Y9B6;H0YA83;D6REQ8;H0Y9M3	16	3	63567.6	128.334	1.26414	CSN-38	Control	3.30969e-12	4.84917e-11	1	1.05682	CSN-38	Mono treatments	0.000346865	0.00576995	0.994349	1.20935	CBD	C	7.55832e-07	1.59576e-05	1	1.183	SN	C	2.55446e-07	1.51744e-05	1	9456.63	9569.23	9406.08	9075.6	9148.25	9439.39	9349.2	2.0661	8662.38	8560.19	8930.7	8671.74	8849.96	8819.49	8749.08	1.59443	8890.75	8751.52	9412.79
Endonuclease G_ mitochondrial		Q14249	1	1	32791.3	5.6902	350.653	SN-38	CSN-38	3.88523e-12	5.6087e-11	1	176.148	Mono treatments	CSN-38	0.0391799	0.0791704	0.609453	184.387	C	CBD	1.11808e-06	2.0327e-05	1	1.15731	SN	C	0.0165884	0.0375503	0.735612	8.48925	0	0.792505	2.00377	0.470549	0.403284	2.02656	159.823	762.265	736.877	738.098	592.135	723.633	710.706	710.619	8.51797	14.0061	0	0.0604507
Keratin_ type I cytoskeletal 10		P13645	26	4	59055.3	223.638	1.85766	CSN-38	Control	4.60476e-12	6.55108e-11	1	1.41048	CSN-38	Mono treatments	7.55353e-09	7.73225e-06	1	1.33373	CBD	C	2.70099e-05	0.000225055	0.999997	1.30035	SN	C	1.53088e-05	0.000272819	1	44881.7	49693.6	48775.8	45881.1	51371.1	52005.6	48768.2	5.91121	30799.6	34164.3	34144.8	34180.7	36430.7	35104.1	34137.4	5.45468	31951.3	36073.5	32886.4
Integrin alpha-V		P06756;H7BZG1	26	3	117122	145.996	2.12958	SN-38	CSN-38	5.21805e-12	7.31754e-11	1	1.6191	Mono treatments	CSN-38	0.0130996	0.0405122	0.793407	1.89954	C	CBD	4.96732e-06	6.02049e-05	1	1.01126	SN	C	0.746646	0.473676	0.060478	985.797	952.549	869.062	796.214	837.587	828.297	878.251	8.52827	1900.16	1930.95	1728.16	1787.75	1927.48	1947.34	1870.31	4.82945	803.48	1281.65	1007.36
Monoacylglycerol lipase ABHD2		P08910;H3BMT2;H3BN19;H3BUZ6	8	2	49113.4	58.4796	2.74521	CBD	SN-38	5.43654e-12	7.51656e-11	1	1.26388	CSN-38	Mono treatments	0.1365	0.172932	0.346067	2.63	CBD	C	5.93939e-07	1.34956e-05	1	1.04381	C	SN	0.535537	0.390849	0.0896451	1506.17	1822.95	1851.3	1307.14	1949.68	1700.95	1689.7	14.2927	715.712	717.948	760.894	648.532	698.513	741.997	713.933	5.43472	1697.62	2379.82	1933.4
60S ribosomal protein L3		P39023;G5E9G0;H7C422;B5MCW2;H7C3M2	26	6	46394.1	230.603	1.22589	CSN-38	SN-38	5.88085e-12	7.96887e-11	1	1.129	CSN-38	Mono treatments	0.00341743	0.0196533	0.927146	1.04022	CBD	C	0.00911386	0.0193667	0.827234	1.12634	C	SN	1.87472e-08	3.06253e-06	1	54364.6	57361	55690.6	53644.5	57152.7	57572.3	55964.3	2.98619	44754	46342.4	45305	45612.3	46028.6	45869.6	45652	1.23688	51737	55567.3	53265.9
60S ribosomal protein L10		P27635;X1WI28;A0A087WV22;A6QRI9;B8A6G2;H7C123;H7C2C5;H7C2U2	18	2	25060.2	158.024	1.25912	CSN-38	SN-38	5.92604e-12	7.96887e-11	1	1.1448	CSN-38	Mono treatments	0.00424273	0.0220009	0.912017	1.031	CBD	C	0.0124112	0.0244179	0.782698	1.16365	C	SN	1.47726e-07	1.03424e-05	1	30951.9	31200.2	30609.9	30068.5	33250.8	30741.4	31137.1	3.5422	24301.7	24526.2	24349.1	26097.8	24498.7	24602.1	24729.3	2.74897	28979.8	30068.9	29789.3
Mitogen-activated protein kinase 6		Q16659	4	1	83308.3	23.7082	1.96727	Control	SN-38	6.64468e-12	8.8145e-11	1	1.40234	CSN-38	Mono treatments	0.000320572	0.00551524	0.994928	1.44163	C	CBD	3.42835e-06	4.61059e-05	1	1.96727	C	SN	4.0078e-09	1.41845e-06	1	10799.8	10129	9797.81	8140.19	9169.61	9860.98	9649.56	9.41638	6269.59	6043.53	5430.37	5556.79	5838.29	5781.59	5820.03	5.29585	8284.24	8624.27	8089.8
Asparagine--tRNA ligase_ cytoplasmic		O43776;K7EQ35;K7EIU7;K7EJ19;K7EPK2;K7EMQ6	23	4	63798.4	176.668	1.37045	CSN-38	Control	7.23965e-12	9.47571e-11	1	1.13696	CSN-38	Mono treatments	0.00469197	0.0230946	0.904215	1.30292	CBD	C	4.41139e-07	1.08271e-05	1	1.1078	SN	C	4.45573e-05	0.000586217	0.999983	11738.6	11598.3	11561	10695.1	11520.4	10849.3	11327.1	3.87367	8868.11	9482.08	9376.32	9203.01	9162.91	8845	9156.24	2.83425	10585.1	11697.9	10624.1
RNA-binding protein with serine-rich domain 1		H3BMM9;H3BTC0;H3BV80;Q15287;H3BMS0;H3BPG5	5	1	31700.6	46.4006	1.73576	Control	CSN-38	7.33913e-12	9.47951e-11	1	1.32194	Mono treatments	CSN-38	0.0172076	0.0483921	0.753763	1.64825	C	CBD	5.64946e-07	1.30501e-05	1	1.09113	C	SN	0.0130827	0.0319601	0.774513	4387.08	3839.42	4703.25	4164.43	3873.94	4550.81	4253.15	8.35903	6269.64	6818.81	7101.48	6863.67	6675.95	6865.77	6765.89	4.12418	4120.7	4423.46	4643.42
Myosin-10		P35580;E7ERA5	96	4	229969	760.854	1.36055	CSN-38	SN-38	7.84639e-12	1.00031e-10	1	1.1605	CSN-38	Mono treatments	0.0321529	0.0713931	0.647213	1.3122	CBD	C	8.31719e-07	1.64955e-05	1	1.02482	C	SN	0.130411	0.158688	0.319859	5819.78	6430.58	6582.06	6016.1	6596.88	6146.1	6265.25	5.1095	4515.71	4759.88	4620.09	4390.24	4733.99	4609.65	4604.92	2.99288	5974.57	6759.83	5900.6
Aldo-keto reductase family 1 member A1		P14550;Q5T621;V9GYG2;V9GYP9	18	4	36915.3	123.352	1.38569	CSN-38	Control	8.1829e-12	1.02984e-10	1	1.15015	CSN-38	Mono treatments	0.00019985	0.00430691	0.997432	1.26534	CBD	C	9.8001e-08	3.31762e-06	1	1.14423	SN	C	3.05394e-05	0.000440375	0.999995	7637.23	8275.29	8119.02	7558.93	8126.08	7830.31	7924.48	3.68584	6814.28	6735.66	6050.16	6683.28	6367.94	6610.44	6543.63	4.36797	7054.15	7441.92	7517.58
2-(3-amino-3-carboxypropyl)histidine synthase subunit 1		Q9BZG8	1	1	49375.7	4.6242	2.21812	Control	CBD	9.42091e-12	1.17063e-10	1	1.30582	Mono treatments	CSN-38	0.276318	0.27237	0.202776	2.21812	C	CBD	2.84527e-07	8.09498e-06	1	1.03487	C	SN	0.482858	0.36788	0.101383	1162.29	1002.3	848.57	1028.34	1096.84	1155.38	1048.95	11.2169	1829.74	1884.43	1691.14	2037.65	1942.63	1822.27	1867.98	6.30947	856.826	895.703	824.831
Core histone macro-H2A.1		O75367;B4DJC3;D6RCF2	20	6	39788.2	196.437	1.24724	CBD	SN-38	1.12264e-11	1.37754e-10	1	1.10569	CSN-38	Mono treatments	0.0525541	0.0968452	0.550433	1.22779	CBD	C	8.13497e-07	1.64955e-05	1	1.01584	C	SN	0.119231	0.148872	0.338048	69783.9	76419.8	72298.8	69503.1	74831.1	71798.9	72439.3	3.78898	56437	60413.2	58025.8	58491.8	58286.9	58186.9	58306.9	2.17764	68910.1	76575.8	74963.5
Sperm-associated antigen 16 protein		Q8N0X2;A0A0A0MQX0;E7EWV3;A0A0C4DG20;H0Y811;E9PE90;F8WB32;F8WBQ0;F8WBY1	11	1	71787.8	54.826	2.85765	Control	CSN-38	1.13705e-11	1.378e-10	1	1.69865	Mono treatments	CSN-38	0.00822937	0.0312003	0.850938	2.46105	C	CBD	7.20121e-07	1.55378e-05	1	1.27794	C	SN	0.0100382	0.0264482	0.813944	483.503	482.931	512.085	459.181	457.408	389.683	464.132	8.95661	1067.13	1327.52	982.13	1017.8	873.85	958.774	1037.87	15.0148	439.171	563.172	660.468
Polypyrimidine tract-binding protein 1		P26599;A0A0U1RRM4;A6NLN1;A0A6Q8PEX4;K7EKJ7;A0A0D9SF20;A0A087WU68;K7ES59;K7EK45;K7ELW5;K7EKX4	29	7	57392.5	323.716	1.19699	CSN-38	Control	1.23053e-11	1.4731e-10	1	1.08399	CSN-38	Mono treatments	0.0182015	0.0496195	0.745067	1.17854	CBD	C	2.88595e-07	8.09498e-06	1	1.02995	SN	C	0.0677192	0.100875	0.456716	67320.9	70466.2	70027.8	68398.3	71031.6	68083.7	69221.4	2.14863	57864.1	61104.9	58340	58930.8	62039.7	59089.8	59561.5	2.7605	68616.5	69106.5	68570.2
Bile salt export pump		O95342;A0A3B3IS78;Q53S60;A0A3B3ISD4;H7C486	18	1	147548	101.574	1.86769	CSN-38	SN-38	1.31375e-11	1.55378e-10	1	1.31746	CSN-38	Mono treatments	0.0329874	0.0726972	0.642418	1.3019	CBD	C	6.2822e-05	0.000435863	0.999952	1.40969	C	SN	9.08365e-06	0.00018744	1	1657.69	1594.24	1786.18	1381.62	1663.33	1768.58	1641.94	8.93408	934.484	959.772	785.759	855.352	897.617	841.799	879.13	7.29876	1670.76	1658.74	1465.26
Lysine-specific demethylase 3B		Q7LBC6;H0Y9V5	36	3	193292	197.201	1.6731	CBD	Control	1.52965e-11	1.78759e-10	1	1.14696	CSN-38	Mono treatments	0.103785	0.145635	0.405256	1.6731	CBD	C	5.97979e-07	1.34956e-05	1	1.12224	SN	C	0.0163603	0.0371627	0.737968	2222.57	2096.11	2103.9	2151.46	1881.64	1990.81	2074.42	5.83992	1559.07	1447.63	1510.29	1411.27	1409.84	1375.11	1452.2	4.79354	2135.91	2370.01	2295.64
Protein FAM205C	FAM205C	A6NFA0	3	1	38240.1	14.3356	1.69752	CBD	Control	1.72431e-11	1.99137e-10	1	1.04652	CSN-38	Mono treatments	0.518288	0.406396	0.101114	1.69752	CBD	C	2.08521e-08	9.3051e-07	1	1.0774	SN	C	0.011623	0.0292486	0.792657	14426.7	16302.2	13555.1	13381.4	14994.6	12514.7	14195.8	9.4657	10294.2	11074.8	10059.3	10233.2	11266.2	10272.3	10533.3	4.7856	15176.7	18433.8	16858.6
Phosphoenolpyruvate carboxykinase [GTP]_ mitochondrial		Q16822;H0YML5;H0YM31;H0YMU6;H0YNG4	35	8	71497.5	310.441	1.4338	CSN-38	Control	1.968e-11	2.24638e-10	1	1.21468	CSN-38	Mono treatments	0.00665849	0.0276513	0.873035	1.34413	CBD	C	3.36467e-06	4.55616e-05	1	1.01666	SN	C	0.497755	0.374859	0.0978248	16698.8	16385.9	16714.1	15696.2	17991.8	16717.8	16700.8	4.46119	12171.6	12516.1	11983.8	11572.7	11823.2	10984.3	11842	4.45514	15058.4	16997.3	15525.5
Probable ATP-dependent RNA helicase DDX5		P17844;J3KTA4;J3QSF1;J3KRZ1;J3QRQ7;J3KRX8;J3KTQ4;J3QR02;X6RLV5;J3QRN5;J3QLG9;J3QR62	34	5	69661.4	318.823	1.45344	Control	CSN-38	2.06712e-11	2.3324e-10	1	1.12257	Mono treatments	CSN-38	0.00631877	0.0268951	0.878114	1.38022	C	CBD	7.09146e-07	1.5471e-05	1	1.21925	C	SN	6.02132e-07	2.74504e-05	1	40014.6	42397.8	41641.4	37938.6	42488.7	41250.7	40955.3	4.22567	47041.7	49490.2	49416.5	46746.3	50374.5	49863.5	48822.1	3.14297	39998.7	45242.1	42187.9
Inositol polyphosphate 4-phosphatase type II		O15327;E7EQN9;D6RJC3;E9PCZ3;E9PHC0;D6RE59;H0YA10;D6R9J5;D6RDJ7;Q9BS68	40	2	105822	290.278	1.91472	CBD	SN-38	2.4605e-11	2.74281e-10	1	1.18535	Mono treatments	CSN-38	0.414838	0.352966	0.133012	1.1102	CBD	C	0.0203457	0.0352244	0.69968	1.72466	C	SN	8.05508e-08	7.80826e-06	1	842.093	764.346	834.525	615.046	828.289	817.733	783.672	11.1181	650.446	620.431	577.409	643.242	640.745	692.16	637.405	5.91235	1263.17	1208.04	1125.89
Farnesyl pyrophosphate synthase	FDPS	A0A087WVN4;P14324;A0A087X1D8;A0A087WTP2	11	4	32173.7	95.2568	1.47205	CSN-38	SN-38	2.48674e-11	2.74281e-10	1	1.22399	CSN-38	Mono treatments	0.0146573	0.0437436	0.777603	1.3913	CBD	C	1.9019e-06	2.96375e-05	1	1.01009	C	SN	0.695203	0.45368	0.0654909	25082.8	27573.8	27491.8	24288.2	28862.5	26946.3	26707.6	6.38924	17604.2	18734.9	18832.4	16854.2	18633.4	18199.7	18143.2	4.28399	23800.2	27249.2	25231.2
Histone H1.5		P16401	4	1	22580.2	32.0996	1.53126	Control	CSN-38	2.97228e-11	3.2018e-10	1	1.05898	Mono treatments	CSN-38	0.0542534	0.0983826	0.543859	1.45782	C	CBD	1.21461e-06	2.13982e-05	1	1.43434	C	SN	1.20571e-07	9.95777e-06	1	11533.4	11880.2	11991.9	11076.6	12211.6	12338.7	11838.7	3.94072	12166.4	12412.3	12406.3	12355.9	13774.7	12716.6	12638.7	4.62018	12506.9	13250	11482.8
Heterogeneous nuclear ribonucleoprotein L-like		Q8WVV9;C9IYN3;V9GYK2;B7WPG3;H7C464;H7BXH8;C9JJZ7	15	2	60938.6	100.798	3.6039	Control	CSN-38	2.992e-11	3.2018e-10	1	2.49668	Mono treatments	CSN-38	7.7018e-05	0.00262801	0.999454	2.11026	C	CBD	4.91003e-06	5.98802e-05	1	1.09689	C	SN	0.30899	0.280295	0.163149	112.007	142.17	187.639	146.209	121.65	113.349	137.17	20.8641	493.224	491.356	467.576	532.378	369.033	350.528	450.683	16.3418	288.05	268.531	224.887
Ran GTPase-activating protein 1		P46060;H0Y4Q3;B0QYT4;B0QYT5;B0QYT6	27	3	63998.3	183.038	1.65493	Control	CSN-38	3.00073e-11	3.2018e-10	1	1.33533	Mono treatments	CSN-38	0.00107559	0.0107418	0.977092	1.44002	C	CBD	3.76215e-06	4.99114e-05	1	1.08776	C	SN	0.00707074	0.0210013	0.859313	1992.39	2273.47	2319.87	2252.86	1999.86	1989.45	2137.98	7.45367	3420.68	3280.13	3200.8	3141.59	3395.42	3078.02	3252.77	4.23519	2530.9	2405.96	2679.87
Protein FAM136A		Q96C01;E7EQY1;C9JF51	3	1	16154.5	18.0797	3.62621	Control	CBD	3.52939e-11	3.72539e-10	1	1.83585	Mono treatments	CSN-38	0.208321	0.225868	0.257729	3.62621	C	CBD	4.76825e-06	5.96326e-05	1	1.02049	C	SN	0.735915	0.470216	0.0614309	356.422	456.764	417.335	356.761	352.487	350.844	381.769	11.6971	1057.38	1087.71	1201.37	1084.59	1102.32	1030.02	1093.9	5.35566	253.975	366.04	375.746
45 kDa calcium-binding protein		Q9BRK5;A0A5F9UP49;A0A5F9UJX7;H0Y3T6;G3V1E2	10	1	41920.9	54.3775	2925.02	SN-38	CBD	3.58442e-11	3.73611e-10	1	27.6625	Mono treatments	CSN-38	0.098175	0.141149	0.41731	1856.04	C	CBD	8.72471e-10	9.97562e-08	1	1.57595	SN	C	0.105471	0.137198	0.363298	0	0	0	24.6544	0	0	4.10907	244.949	191.429	176.224	301.862	307.441	282.661	103.923	227.257	36.3735	0	0	0
Caprin-1		Q14444;G3V153;E9PLA9	21	5	78537.4	164.787	1.48462	Control	CSN-38	3.61566e-11	3.73611e-10	1	1.16513	Mono treatments	CSN-38	0.0173497	0.048633	0.752501	1.43623	C	CBD	8.71304e-07	1.71078e-05	1	1.14503	C	SN	0.00140669	0.00640712	0.974923	17842	18401.5	18246	17178.5	19159.8	19009	18306.1	4.03087	24214.9	25491.1	23624.4	21874.7	23752.7	23454	23735.3	4.9372	17662.3	19940.7	18785.8
Retinol dehydrogenase 13		G8JLA1;K7EQB5;K7ERV1;Q8NBN7	1	1	24332	6.7477	4.57656	SN-38	CBD	4.06291e-11	4.15452e-10	1	1.70069	Mono treatments	CSN-38	0.466618	0.380942	0.115504	3.49354	C	CBD	1.43977e-06	2.37559e-05	1	1.31001	SN	C	0.00080326	0.0043482	0.988723	212.894	398.641	273.937	354.203	301.431	304.427	307.589	20.8733	934.973	684.781	923.767	873.583	796.401	938.192	858.616	11.7303	108.447	173.685	254.047
60S ribosomal protein L38		P63173;J3KT73;J3QL01;J3KSP2	4	2	8274.93	27.5311	1.2492	CSN-38	SN-38	4.12506e-11	4.17458e-10	1	1.16328	CSN-38	Mono treatments	0.000233727	0.00469131	0.996763	1.09108	CBD	C	0.000286734	0.00134688	0.998149	1.05191	C	SN	0.00731524	0.0214938	0.855256	27195.6	28435.3	28096	27893.2	29892.9	28269.2	28297	3.15432	23000.5	22968.2	21985.6	22098.9	23227.9	22631.7	22652.1	2.25403	26569	26772.2	26072.8
Nebulin-related-anchoring protein	NRAP	A0A0A0MRM2;Q86VF7	9	1	198172	43.0484	3.11052	Control	CBD	4.31202e-11	4.31926e-10	1	1.20308	CSN-38	Mono treatments	0.196589	0.218265	0.269487	3.11052	C	CBD	5.61233e-07	1.30501e-05	1	1.15983	C	SN	0.0189526	0.041373	0.712408	828.816	828.402	911.556	923.963	903.932	1087.57	914.04	10.3694	1027.7	1020.04	1208.07	1146.95	981.555	1256.53	1106.81	10.2026	348.372	435.629	458.275
Peroxiredoxin-5_ mitochondrial		P30044	12	1	22314.6	104.186	1.7754	CSN-38	Control	4.49489e-11	4.45697e-10	1	1.30081	CSN-38	Mono treatments	0.000855577	0.0095718	0.982347	1.53435	CBD	C	1.37444e-06	2.32645e-05	1	1.19534	SN	C	2.89148e-05	0.00042941	0.999996	22297.2	26501.7	25783.2	21518.7	26101.2	25074.6	24546.1	8.59887	15695.2	17794.9	16535.6	15701.6	16982.9	16447.9	16526.4	4.83693	19488.9	23692.4	20828.7
Sodium channel protein type 11 subunit alpha		Q9UI33;A0A6Q8PFM8;A0A6Q8PGN4;A0A6Q8PGY3;A0A6Q8PGY6;A0A6Q8PF78	17	1	207830	101.467	1.41696	CSN-38	Control	4.5653e-11	4.48151e-10	1	1.2598	CSN-38	Mono treatments	1.27179e-07	2.89307e-05	1	1.16215	CBD	C	8.27643e-05	0.000536305	0.999897	1.08736	SN	C	0.000820109	0.00438604	0.988359	4334.68	4476.58	4077.58	4293.97	4794.75	4352.68	4388.37	5.41726	3274.66	3515.14	3359.9	3278.93	3326.48	3450.34	3367.58	2.87488	3623.39	3632.76	3476.22
Huntingtin-interacting protein 1		O00291;C9JMG5	6	1	117305	33.228	10.7723	Control	CSN-38	5.19405e-11	5.04823e-10	1	5.40186	Mono treatments	CSN-38	0.0137813	0.0415535	0.786362	7.12026	C	CBD	1.07614e-05	0.000107804	1	1.15945	C	SN	0.055055	0.087744	0.500693	663.784	959.989	691.772	478.717	373.754	584.052	625.344	32.3307	5378.83	6812.9	6369.19	5557.11	5275.66	5466.11	5809.97	10.8096	1213.47	950.233	1695.81
Protein disulfide-isomerase A3		H7BZJ3	7	1	13747.4	64.0248	1.30419	CSN-38	Control	5.34586e-11	5.14485e-10	1	1.14028	CSN-38	Mono treatments	0.0247644	0.0607193	0.694242	1.27966	CBD	C	1.72449e-06	2.77052e-05	1	1.00784	SN	C	0.682567	0.449612	0.0669015	21268.6	22892.6	23125.3	21480.3	23838.9	23305.3	22651.8	4.58951	16744.7	17941.1	17442.5	16970.5	18177.1	17752.2	17504.7	3.20199	20856.3	23237.4	21819
Tax1-binding protein 3		O14907;A0A087X282	11	3	13734.7	88.2424	1.93949	SN-38	CBD	5.84723e-11	5.57273e-10	1	1.20913	Mono treatments	CSN-38	0.3464	0.313862	0.162359	1.54507	C	CBD	1.89072e-09	1.54682e-07	1	1.25528	SN	C	6.00121e-07	2.74504e-05	1	8505.85	9396.62	9206.38	8447.75	9259.74	12814.5	9605.13	16.8965	14588	16105.2	15383.2	14874.5	15474.8	15529.2	15325.8	3.48009	7610.5	8254.91	7574.59
Tryptophan--tRNA ligase_ cytoplasmic		P23381;G3V3H8;G3V3Y5;G3V423;G3V456;G3V5U1;H0YJP3;G3V227;G3V3P2;G3V3S7;G3V3X0;G3V4C7;G3V4N8;G3V5W1;G3V2F2;G3V313;G3V339;G3V3R3;G3V4S4;G3V4A3;G3V4Q0;G3V5H5;P78534	25	4	53507.7	225.668	1.53861	CSN-38	Control	6.28174e-11	5.92928e-10	1	1.25985	CSN-38	Mono treatments	0.00229151	0.0159322	0.94973	1.38484	CBD	C	2.64482e-06	3.81841e-05	1	1.05768	SN	C	0.0386859	0.0684444	0.574524	18020.7	20500.8	19310.1	17236.3	20547.6	18388.8	19000.7	7.13399	12457.4	13536.7	13239.7	12235.9	13672.5	13227.4	13061.6	4.47064	15838.4	18347.8	16889.9
FACT complex subunit SPT16		Q9Y5B9;G3V5A4	49	5	120484	288.432	1.15816	CSN-38	Control	6.94348e-11	6.49147e-10	1	1.10208	CSN-38	Mono treatments	1.23698e-08	8.09999e-06	1	1.05861	CBD	C	0.000505031	0.0020237	0.994705	1.04317	SN	C	0.000330935	0.00233109	0.99755	9761.75	9979.02	10013.6	9957.81	9833.52	9457.85	9833.93	2.11027	8906.58	8748.2	8904.86	8890.11	8890.92	8804.58	8857.54	0.741696	8778.62	9085.89	8832.71
60S ribosomal protein L27		P61353;K7ELC7;K7EQQ9;K7ERY7	9	3	15797.8	82.8046	1.49658	CSN-38	SN-38	7.20215e-11	6.66978e-10	1	1.28449	CSN-38	Mono treatments	0.00130375	0.011758	0.97172	1.18604	CBD	C	0.000185122	0.000971878	0.999262	1.12157	C	SN	0.00106533	0.00523888	0.982881	4828.57	5299.96	5292.23	4846.44	5625.23	5388.74	5213.53	6.04613	3534.57	3639.69	3484.5	3237.6	3579.79	3425.67	3483.64	4.0614	4523.17	4764.01	4478.71
Lysosomal alpha-glucosidase		P10253;I3L0S5;I3L3L3	24	2	106179	141.856	1.49632	CSN-38	Control	8.1774e-11	7.43772e-10	1	1.18222	CSN-38	Mono treatments	4.82344e-05	0.0019363	0.999767	1.31669	CBD	C	2.73696e-06	3.92259e-05	1	1.21469	SN	C	5.31115e-06	0.00012697	1	3521.42	3451.89	3635.24	3425.49	3994.79	3660.72	3614.92	5.7765	3009.67	2890.71	2926.54	3098.6	2776.07	2905.69	2934.55	3.74815	3181.71	3474.82	3132.51
Pentatricopeptide repeat domain-containing protein 3_ mitochondrial		Q96EY7;B8ZZQ4;F8WE76	16	3	79234.2	97.3119	2.97282	Control	CBD	8.24023e-11	7.43772e-10	1	1.38988	Mono treatments	CSN-38	0.311658	0.294582	0.180802	2.97282	C	CBD	2.20773e-08	9.63294e-07	1	1.12668	C	SN	0.0495609	0.0808278	0.522901	330.884	339.906	249.46	432.417	445.028	251.354	341.508	24.7416	752.887	716.87	640.961	737.136	630.085	652.505	688.408	7.76412	294.024	263.625	289.748
E3 UFM1-protein ligase 1		O94874	32	5	90051.6	197.561	1.30295	CSN-38	Control	8.25869e-11	7.43772e-10	1	1.0498	CSN-38	Mono treatments	0.0318487	0.0710289	0.648984	1.27093	CBD	C	5.43042e-07	1.28464e-05	1	1.21135	SN	C	3.99836e-07	2.00975e-05	1	3573.73	3746.64	3921.49	3654.95	3808.47	3621.57	3721.14	3.49233	3334.21	3550.22	3384.69	3455.55	3620.91	3411.7	3459.55	3.10995	3428.64	3866.06	3673.74
Copine-3		O75131;A0A087WYQ3;E5RHZ0;A0A087WXR6;H0YB26;A0A087WUS8;E5RFT7	25	9	60986.1	244.769	1.18148	Control	CBD	8.61889e-11	7.69155e-10	1	1.05817	Mono treatments	CSN-38	0.16906	0.197527	0.300689	1.18148	C	CBD	1.73557e-06	2.77052e-05	1	1.00625	C	SN	0.690433	0.451908	0.0660147	33958.6	34845.6	34774.9	34986.7	34694.7	35679.5	34823.3	1.58687	39508.1	39087.4	38979.5	39233.8	40322.4	41672.6	39800.7	2.60296	33489.7	32119.4	34104.4
Radixin		P35241;A0A2R8Y5S7;A0A2R8Y7M3;E9PNV3;A0A2R8Y5P0;E9PQ82;A0A2R8Y4H6;E9PKN5	33	7	68678.1	315.209	1.17951	CBD	Control	9.25581e-11	8.17841e-10	1	1.03083	CSN-38	Mono treatments	0.281103	0.275759	0.199583	1.17951	CBD	C	1.08236e-07	3.602e-06	1	1.04394	SN	C	0.007094	0.021032	0.858924	51801.7	54251	53463	52745.1	55072.8	53758.2	53515.3	2.14012	49272.5	49186.7	48654	46377	50115.6	48890.1	48749.3	2.59288	56112.9	54785.8	56888.6
TBC1 domain family member 30		Q9Y2I9;F8VZ81;F5H7L7	4	1	103656	19.4549	2.32081	CSN-38	SN-38	9.3722e-11	8.17841e-10	1	1.81312	CSN-38	Mono treatments	4.56266e-05	0.00190637	0.99979	1.46466	C	CBD	0.000224422	0.00112697	0.998881	2.2849	C	SN	1.73593e-07	1.13432e-05	1	2056.03	2413.34	2672.82	2145.42	2458.49	2716.63	2410.46	11.1435	1208.79	1058.6	930.333	885.839	1014.53	1133.66	1038.63	11.7161	1632.69	1752	1722.28
Keratin_ type I cytoskeletal 9		P35527;K7EQQ3	28	4	62292.5	219.342	2.40522	CBD	CSN-38	9.41439e-11	8.17841e-10	1	1.9702	Mono treatments	CSN-38	2.12515e-05	0.00114496	0.999955	2.34665	CBD	C	6.05924e-08	2.10729e-06	1	1.49779	SN	C	3.72138e-05	0.000510145	0.99999	2744.93	4141.09	3620.44	2854.84	2679.35	2587.61	3104.71	20.27	4558.78	5008.27	4513.87	4700.32	4999.62	4816.78	4766.27	4.46721	7186.98	7900.61	7281.9
Protein O-mannosyl-transferase TMTC3		Q6ZXV5;F8VRY4;F8W044	18	2	104921	99.1866	3.20211	SN-38	CBD	1.32071e-10	1.13108e-09	1	1.71547	Mono treatments	CSN-38	0.166501	0.195571	0.303886	2.88686	C	CBD	4.48893e-07	1.08527e-05	1	1.1092	SN	C	0.00740341	0.0215647	0.853809	291.603	231.68	259.908	337.409	184.697	164.645	244.99	26.5815	614.159	665.191	582.125	682.25	648.729	650.656	640.518	5.68299	258.121	210.46	223.373
Calcium-binding protein 1		Q9NZU7;C9J8G2	3	1	40123.1	14.3547	1.57875	CSN-38	Control	1.32506e-10	1.13108e-09	1	1.13136	CSN-38	Mono treatments	0.0070809	0.0287067	0.866876	1.4805	CBD	C	1.17633e-06	2.09972e-05	1	1.3104	SN	C	1.44775e-06	4.89317e-05	1	4214.16	4526.5	4776.8	4273.42	4444.67	4924.05	4526.6	6.1619	3557.88	3578.84	3834.41	3780.66	4043.16	3748.16	3757.18	4.75981	3733.67	4703.2	4323.94
Lactase-phlorizin hydrolase		P09848	15	2	219670	76.0201	1.54783	CSN-38	Control	1.41109e-10	1.19413e-09	1	1.32159	CSN-38	Mono treatments	0.00100862	0.010417	0.978686	1.34103	CBD	C	1.08383e-05	0.000108024	1	1.00135	SN	C	0.989372	0.54865	0.0500176	15336.7	17304.5	16902.7	14529.9	17653.9	16669.5	16399.5	7.38985	9840.56	11560	10861.9	10122.9	10984.8	10286.8	10609.5	6.02086	13388.7	16034.2	13646.1
ATP-dependent RNA helicase DDX18		Q9NVP1;H7C452	31	5	75749.1	199.765	1.32512	CSN-38	SN-38	1.48091e-10	1.23707e-09	1	1.21687	CSN-38	Mono treatments	0.000119149	0.00308781	0.998857	1.07856	CBD	C	0.0063651	0.0147812	0.87139	1.09212	C	SN	0.00122097	0.00576741	0.979282	14750.4	15729.8	14350.3	14528.3	14579.9	15020.3	14826.5	3.35308	11648.6	10518.4	11381	11119.7	11334.5	11130.6	11188.8	3.40856	13688.5	13470.8	12457.9
RNA-splicing ligase RtcB homolog		Q9Y3I0	25	5	55723.7	152.702	1.46541	CSN-38	SN-38	1.48888e-10	1.23707e-09	1	1.29392	CSN-38	Mono treatments	0.00024563	0.00483542	0.99652	1.22927	CBD	C	0.000205877	0.00105544	0.999069	1.02911	C	SN	0.416249	0.337181	0.120033	15647.3	16816.1	16142.1	15238.8	15506.9	15753.1	15850.7	3.52429	9795.08	10947.9	11326	10641.9	11045.9	11142.8	10816.6	5.08019	13604.5	13480.5	13840.4
Complex I assembly factor ACAD9_ mitochondrial		Q9H845;H0Y8Z9;D6RCD8;D6R9Z3;D6RDK9;D6RGK6;D6RJA8	29	5	69387.7	184.331	1.33893	SN-38	CBD	1.49964e-10	1.23707e-09	1	1.10399	Mono treatments	CSN-38	0.197577	0.219006	0.268465	1.22907	C	CBD	5.29289e-06	6.27093e-05	1	1.08939	SN	C	0.00653916	0.0198433	0.868358	5867.12	5609.02	5651.31	5245.16	5816.34	5532.02	5620.16	3.97039	6810.47	6905.04	7514.62	7077.31	7388.12	6926.63	7103.7	4.01757	5437.35	5282.04	5590.36
Histone H1.10		Q92522	8	1	22487.1	58.3327	1.57939	CSN-38	SN-38	1.68308e-10	1.37682e-09	1	1.25377	CSN-38	Mono treatments	0.0211896	0.054706	0.72063	1.25199	CBD	C	5.91991e-05	0.000416616	0.99996	1.21362	C	SN	2.34001e-05	0.000364059	0.999998	28937.3	25246.2	29506.5	26117.8	31985.4	29804.9	28599.7	8.74231	17535.7	18695	18605.3	16862.8	18162.1	18787.4	18108	4.23057	26253.3	29005.9	26668.2
Serine/arginine-rich splicing factor 1		J3KTL2;Q07955;J3KSR8;J3KSW7;J3QQV5	14	4	28443.3	121.359	1.21378	CBD	SN-38	1.73549e-10	1.40671e-09	1	1.08518	CSN-38	Mono treatments	0.0716765	0.116372	0.485181	1.0528	CBD	C	0.000358384	0.00157422	0.997149	1.1529	C	SN	1.84474e-08	3.06253e-06	1	36286.6	37837.1	38427.4	35621.7	40543.6	37252.9	37661.6	4.62064	31035.3	31514.7	31917.8	31939.3	30639	31077.6	31354	1.67287	37826.5	38900.7	38864.3
Lipoxygenase homology domain-containing protein 1		Q8IVV2;J3KRE7;J3QKX9;F5GXP0	74	2	237788	400.202	7.08148	SN-38	CBD	1.74828e-10	1.40671e-09	1	1.29215	Mono treatments	CSN-38	0.692538	0.478356	0.0687133	4.95272	C	CBD	8.76288e-06	9.10353e-05	1	1.42982	SN	C	8.80159e-06	0.000184025	1	814.978	708.959	743.306	489.775	536.88	581.788	645.948	19.8765	1441.69	1542.33	1553.89	1302.82	1425.2	1510.61	1462.76	6.43958	250.098	145.313	276.202
Thyroid receptor-interacting protein 6		Q15654;H7BZE2	17	3	51770.6	112.858	1.50199	SN-38	CBD	1.85368e-10	1.4794e-09	1	1.1696	Mono treatments	CSN-38	0.15591	0.187653	0.317735	1.24528	C	CBD	2.05049e-05	0.000181355	0.999999	1.20614	SN	C	1.38924e-06	4.7778e-05	1	2063.43	2401	2443.78	2495.87	2490	2639.19	2422.21	7.97858	3441.7	3349.82	3426.54	3448.11	3364.83	3377.6	3401.43	1.2475	2190.65	2241.3	2481.68
pre-rRNA 2'-O-ribose RNA methyltransferase FTSJ3		Q8IY81;J3KS36;J3KS74;J3QSE2	29	11	96957.8	253.266	1.22711	Control	CBD	1.93835e-10	1.5345e-09	1	1.05581	Mono treatments	CSN-38	0.240684	0.247642	0.229104	1.22711	C	CBD	1.22059e-06	2.13982e-05	1	1.02884	C	SN	0.118842	0.148813	0.338716	13504.1	12680.2	13065.5	12790.9	13182	12752.7	12995.9	2.42987	15018.5	14324.6	14865.7	15523.5	14583.8	15246.9	14927.2	2.92148	12635.3	11938.3	12820.7
Transketolase		P29401;A0A0B4J1R6;E9PFF2;F8W888	38	7	68562.1	448.778	1.34976	CSN-38	Control	1.97379e-10	1.55005e-09	1	1.12606	CSN-38	Mono treatments	0.00522389	0.0246428	0.895331	1.28717	CBD	C	7.57985e-06	8.17738e-05	1	1.11013	SN	C	0.000395666	0.00262925	0.996572	233942	226678	220259	233800	225808	215583	226011	3.2264	192106	179899	186925	189018	180709	186663	185887	2.55547	229387	204039	218896
AFG3-like protein 2		Q9Y4W6	22	1	89040	126.351	1.9882	CBD	Control	2.05917e-10	1.60427e-09	1	1.27953	Mono treatments	CSN-38	0.171984	0.199834	0.297103	1.9882	CBD	C	1.1147e-08	5.75969e-07	1	1.07659	SN	C	0.105012	0.137008	0.364203	1321.23	1284.35	1495.6	1747.03	1569.06	1759.41	1529.45	13.2832	1622.69	1340.24	1329.67	1359.69	1364.73	1232.28	1374.88	9.50106	2349.57	2301.36	2342.09
ESF1 homolog		Q9H501;A0A087WX71	7	1	99195.5	34.0691	Infinity	SN-38	CSN-38	2.41637e-10	1.86774e-09	1	Infinity	Mono treatments	CSN-38	0.00826793	0.0312477	0.850422	20.9193	C	CBD	0.000161425	0.00087315	0.999458	1.52563	SN	C	0.0828704	0.115589	0.413865	0	0	0	0	0	0	0	#DIV/0!	83.8745	216.832	164.958	209.503	187.257	206.76	178.197	27.9943	5.1739	0	0
Jupiter microtubule associated homolog 1		Q9UK76;J3KT51;J3KSH8;F2Z3M5	9	2	16014.5	78.8243	1.38553	Control	CBD	2.46144e-10	1.88771e-09	1	1.15081	Mono treatments	CSN-38	0.0595287	0.1039	0.524521	1.38553	C	CBD	2.25266e-06	3.37637e-05	1	1.06025	C	SN	0.027397	0.0535956	0.643705	23488.2	24814.8	25335.3	22200.6	25624.4	24221.1	24280.7	5.26184	31292.2	32688.6	32016.5	30373.8	33442.6	30138.4	31658.7	4.11061	22176	26395.8	23598.5
GMP synthase [glutamine-hydrolyzing]		P49915	37	9	77456.9	288.535	1.22131	Control	CSN-38	2.53787e-10	1.93123e-09	1	1.1054	Mono treatments	CSN-38	5.21019e-05	0.00201263	0.999731	1.13692	C	CBD	6.19212e-06	7.10997e-05	1	1.07456	C	SN	0.000287737	0.00207373	0.998136	15298.6	16554.1	16001.6	15819.3	15405.9	15724.4	15800.7	2.86145	18768.4	17727.7	17910	18010	17391.3	17943.8	17958.5	2.53487	17485.9	16960.9	17582
Outer dense fiber protein 2		Q5BJF6;Q5T4C3;Q5T4C6;S4R462	19	2	96199.9	86.0527	1.98366	CBD	SN-38	2.57373e-10	1.94346e-09	1	1.42447	Mono treatments	CSN-38	0.0772144	0.120582	0.469226	1.0488	CBD	C	0.418091	0.321747	0.119449	1.89135	C	SN	2.44474e-07	1.49764e-05	1	923.855	1106.4	822.972	680.795	930.985	869.563	889.095	15.7726	911.352	822.167	766.47	960.615	888.006	745.082	848.949	10.0224	1662.83	1838.78	1537.45
Histone acetyltransferase type B catalytic subunit		O14929;F8W9G7;F8WEW1	19	3	49911.9	126.642	1.27803	SN-38	CBD	2.66468e-10	1.99678e-09	1	1.05908	Mono treatments	CSN-38	0.38576	0.335931	0.144498	1.20333	C	CBD	7.76274e-06	8.32892e-05	1	1.06208	SN	C	0.00737833	0.0215557	0.85422	10121.5	10403.8	10423.7	9788.51	10589.7	10614.3	10323.6	3.05985	11979.3	12359.5	12525.3	11791.1	12199.6	12752.4	12267.9	2.88129	9275.8	10046.3	9664.48
Lupus La protein		P05455;E7ERC4;E9PGX9;E9PFL9	32	12	47008.2	269.043	1.27742	CSN-38	Control	2.85495e-10	2.12314e-09	1	1.13579	CSN-38	Mono treatments	1.75607e-05	0.0011131	0.999971	1.15686	CBD	C	2.78131e-06	3.95726e-05	1	1.09253	SN	C	1.57613e-05	0.000276431	1	45710	50481.8	47041.7	44831	48981	45347.1	47065.4	4.76278	41053.1	41387.2	39678.2	39645.7	40453.4	39302.3	40253.3	2.09907	43306	44547.6	42134.7
UDP-glucose 6-dehydrogenase		O60701;E7ER83;E7ETF4;E7EV97;E7ER95;D6RHF4;E9PBD2	47	15	55708.5	519.907	1.34017	CBD	SN-38	2.92383e-10	2.15549e-09	1	1.14224	CSN-38	Mono treatments	0.0490837	0.0923621	0.564437	1.23404	CBD	C	3.40002e-05	0.000269187	0.999993	1.086	C	SN	0.00195834	0.00820147	0.961875	217510	228879	227985	208638	236791	229621	224904	4.48209	162344	172058	168628	160070	175461	171098	168277	3.53114	212215	236135	221738
Guanine nucleotide exchange factor H1	ARHGEF2	A0A5F9ZI21;V9GYM8;Q92974;V9GY94;V9GYF5;V9GYG5;V9GZ14	7	1	127779	36.267	1.83957	CSN-38	Control	2.97115e-10	2.15549e-09	1	1.24073	CSN-38	Mono treatments	0.00531124	0.0248578	0.893907	1.6738	CBD	C	7.19338e-06	7.92075e-05	1	1.29149	SN	C	5.91884e-05	0.000711828	0.99996	5550.6	5908.71	6026.12	5412.46	5600.67	5204.43	5617.16	5.45354	3677	4324.3	4129	3616.12	3957.72	3957.52	3943.61	6.78535	4311.96	5922.85	5537.04
Intermediate conductance calcium-activated potassium channel protein 4		O15554;D1MQ08	4	1	48208.9	21.5668	1.41915	CSN-38	Control	2.97272e-10	2.15549e-09	1	1.2508	CSN-38	Mono treatments	2.28953e-05	0.00117185	0.999948	1.21203	CBD	C	8.05913e-06	8.59993e-05	1	1.05717	SN	C	0.171088	0.190863	0.266511	15961	16842.8	16839	16083.9	16354.2	16719.9	16466.8	2.36623	11764.4	14178.3	11568.1	11959.7	12459.8	11669.1	12266.6	8.0566	13532.9	14766.7	13727
Protein-L-isoaspartate O-methyltransferase	PCMT1	A0A0A0MRJ6;P22061;F6S8N6;A0A3F2YNX8;F8WAX2;F8WDT3;C9J0F2;H7C4X2	9	2	30543.1	57.615	1.21468	CSN-38	Control	2.98627e-10	2.15549e-09	1	1.04807	CSN-38	Mono treatments	0.0134956	0.0411157	0.78929	1.18438	CBD	C	1.32795e-07	4.07406e-06	1	1.13356	SN	C	1.89551e-05	0.000307091	0.999999	18543.6	18163.1	18860.8	19392.4	18922.9	18163.5	18674.4	2.56998	16689.3	17838.5	17151.4	18458.9	17170	17255.2	17427.2	3.58345	18289.6	18101.3	17787.5
Neutral amino acid transporter B(0)		Q15758;M0QXM4;M0QX44;M0R144	12	2	57054.6	90.2039	1.35713	Control	CBD	3.11782e-10	2.23401e-09	1	1.06531	Mono treatments	CSN-38	0.262837	0.264689	0.212185	1.35713	C	CBD	1.88235e-08	8.59522e-07	1	1.10055	C	SN	0.000585012	0.00346572	0.993206	11614.7	12469	12496.9	11451.3	13630.4	11548	12201.7	6.89081	13975.3	14068.1	14525.3	15116.2	14685.5	13763.9	14355.7	3.54309	11313.1	12198.3	11803.6
Vesicle-associated membrane protein-associated protein A		Q9P0L0;J3QKM9	13	2	28121.4	123.056	1.19194	CSN-38	SN-38	3.20152e-10	2.27737e-09	1	1.09144	CSN-38	Mono treatments	0.0356431	0.0758553	0.627743	1.15998	CBD	C	1.15074e-06	2.07289e-05	1	1.02084	C	SN	0.150234	0.174367	0.291692	24483.2	26506.1	26097.4	23832.5	26241.5	24737.7	25316.4	4.36729	20909.7	20840.3	21064.6	21382.1	21373	21868.4	21239.7	1.80198	24679.4	25475.1	25708.6
Integrin beta-1		P05556;E7EQW5;C9JPK5;E7EUI6;E9PLR6;Q5T3E6;E7ERX5;H7C4N8;C9JJP8;C9JNE0;E9PQJ2;Q5T3E5	28	9	91723	221.245	1.32537	Control	CBD	3.23977e-10	2.28799e-09	1	1.04151	Mono treatments	CSN-38	0.585536	0.434971	0.086053	1.32537	C	CBD	2.35744e-08	9.84843e-07	1	1.02113	C	SN	0.125724	0.154782	0.327257	12921.6	12825.2	12413.1	11086.9	13575.7	11942.4	12460.8	6.94718	14684.4	14820.3	14618.5	14346	15037.5	14457.9	14660.8	1.69812	11245.6	12035.7	11364.3
Adenylyl cyclase-associated protein 1		Q01518;Q5T0R1;Q5T0R9;Q5T0R2;Q5T0R3;Q5T0R4;Q5T0R5;Q5T0R6;Q5T0R7;Q5T0S3;Q5T0R8	29	6	52357.8	260.65	1.18883	CSN-38	Control	3.30817e-10	2.31961e-09	1	1.02972	CSN-38	Mono treatments	0.0745012	0.118239	0.476906	1.13154	CBD	C	1.02734e-06	1.93956e-05	1	1.1775	SN	C	1.05972e-06	3.96804e-05	1	46272.4	45562.6	43785.8	43716.4	45958.1	45050.4	45057.6	2.42269	47431.2	44127.6	43669.1	45102	44109.5	43328.9	44628.1	3.35498	42823	43078.6	43345
Ubiquitin conjugation factor E4 A		Q14139;B7Z7P0	39	5	123644	228.486	2.39381	CBD	Control	3.35236e-10	2.3324e-09	1	1.20163	CSN-38	Mono treatments	0.206149	0.225073	0.259845	2.39381	CBD	C	4.53239e-07	1.08527e-05	1	1.01501	SN	C	0.766079	0.481024	0.0588708	528.031	442.2	563.678	484.401	427.756	318.913	460.83	18.7251	220.985	251.153	245.239	197	221.582	234.352	228.385	8.58933	519.818	543.964	571.332
Heat shock 70 kDa protein 1A		P0DMV8;P0DMV9;A0A0G2JIW1;V9GZ37	47	7	70337.5	525.828	1.4433	CSN-38	Control	3.37393e-10	2.3324e-09	1	1.16784	CSN-38	Mono treatments	0.00667834	0.0276775	0.872741	1.35917	CBD	C	3.80744e-06	5.01731e-05	1	1.11257	SN	C	0.00065907	0.0037519	0.99174	291368	319281	309270	278454	323085	310497	305326	5.61455	225138	246457	236816	223431	241620	238703	235361	3.90539	268128	311611	286675
Proteasome subunit alpha type	PSMA2	A0A024RA52;P25787;C9JCK5;H3BT36;H7C402	10	2	26012.7	113.584	1.28368	CSN-38	Control	3.57743e-10	2.45578e-09	1	1.1155	CSN-38	Mono treatments	2.83094e-06	0.000305044	1	1.13966	CBD	C	5.0172e-05	0.000368956	0.999975	1.16188	SN	C	9.83877e-06	0.000198836	1	26652.2	28431.9	27016	26135.2	25564.4	26475.1	26712.5	3.65256	24293.7	25077.6	23898.6	23199.4	24140.4	24457.7	24177.9	2.57499	24705.6	24226	24021.2
Pre-mRNA cleavage complex 2 protein Pcf11		O94913;E9PKN0;E9PQ01	6	1	173735	29.9433	32.1633	Control	CSN-38	3.91024e-10	2.66561e-09	1	20.0262	Mono treatments	CSN-38	1.86268e-06	0.000238344	1	3.06632	C	CBD	0.00313032	0.00857223	0.935055	1.08795	C	SN	0.559409	0.40081	0.0850412	44.5388	22.7731	18.9055	8.10656	21.9334	39.1148	25.8954	52.1851	941.135	973.891	761.415	763.887	603.078	549.89	765.549	22.4099	568.935	344.74	202.12
Centrosomal protein of 290 kDa	CEP290	A0A0A0MS86;A0A5F9ZHV7;A0A6Q8PGA1;A0A6Q8PGQ4;F8VS29	8	2	69659.9	42.2692	1.38356	Control	CBD	3.97041e-10	2.68796e-09	1	1.12819	Mono treatments	CSN-38	0.101613	0.143769	0.409845	1.38356	C	CBD	2.43223e-06	3.59069e-05	1	1.06137	C	SN	0.0213977	0.044769	0.690481	3454.71	3509.65	3509.93	3216.86	3653.72	3212.43	3426.22	5.15662	4334.91	4564.55	4257.2	4125.23	4564.16	4402.87	4374.82	3.96379	2982.28	3572.1	3230.83
Phosducin-like protein 3		Q9H2J4;H7BZP2;C9JST4	12	2	27728.5	87.2414	1.91267	SN-38	CSN-38	4.03606e-10	2.71369e-09	1	1.51381	Mono treatments	CSN-38	0.00865716	0.0321669	0.845275	1.53383	C	CBD	5.24085e-06	6.27093e-05	1	1.11842	SN	C	0.0392096	0.0690595	0.571755	1375.23	1113.75	1309.16	973.898	1031.83	1038.61	1140.41	14.3662	2169.02	2535.49	2132.77	2042.33	1981.57	2226.22	2181.23	8.91766	1280.71	1295.62	1467.84
AP-2 complex subunit beta		K7EJ01	6	1	18777.5	38.5185	1.35774	CSN-38	Control	4.66292e-10	3.11384e-09	1	1.18995	CSN-38	Mono treatments	1.60502e-07	3.28599e-05	1	1.14228	CBD	C	0.000744684	0.00278194	0.989971	1.13974	SN	C	4.02396e-05	0.00054029	0.999988	1496.88	1497.45	1553.37	1578.46	1568.53	1642.03	1556.12	3.51906	1341.14	1274.75	1287.2	1268.87	1318.92	1346.71	1306.26	2.59992	1233.36	1355.5	1244.63
Endoplasmic reticulum transmembrane helix translocase		Q9HD20;H7C3H2	21	3	134609	119.527	1.89539	Control	CBD	4.70076e-10	3.11789e-09	1	1.07429	Mono treatments	CSN-38	0.701535	0.480839	0.0675638	1.89539	C	CBD	1.78925e-07	5.40484e-06	1	1.14935	C	SN	0.0250873	0.0505218	0.660677	916.652	883.929	912.436	673.71	792.282	904.581	847.265	11.4231	1214.11	1228.44	1104.45	1104.45	1049.61	1098.34	1133.23	6.29851	708.07	706.216	672.144
Ras-related protein Rab-10		P61026	13	4	22769.1	110.207	1.21361	CBD	SN-38	4.90285e-10	3.23011e-09	1	1.07617	CSN-38	Mono treatments	0.10322	0.14534	0.406441	1.18719	CBD	C	8.22928e-07	1.64955e-05	1	1.02226	C	SN	0.26507	0.254093	0.187915	22031.2	23565.4	22384.9	21889.4	23541.5	23138.7	22758.5	3.3072	20049.8	18351.9	18697.6	19648.9	18266.1	19627	19106.9	3.98443	22589.2	23226.5	24117.6
T-complex protein 1 subunit epsilon		P48643;B7ZAR1;E9PCA1;E7ENZ3;H0Y914;D6RIZ7	36	8	60127.4	330.645	1.32087	SN-38	CBD	5.02303e-10	3.28722e-09	1	1.14803	Mono treatments	CSN-38	0.06713	0.112137	0.499149	1.12817	C	CBD	0.00294857	0.00823532	0.93909	1.17081	SN	C	2.33283e-08	3.26649e-06	1	32351.8	33787.7	31798.8	31170.5	31739	31639.7	32081.2	2.85906	42432.7	42024.3	41975.1	41160.9	42885.8	41053.3	41922	1.69913	32624.3	30112.7	35741.2
39S ribosomal protein L38_ mitochondrial		Q96DV4	1	1	44995.8	4.9674	4.81598	Control	CBD	5.16406e-10	3.35714e-09	1	1.91143	Mono treatments	CSN-38	0.339594	0.310383	0.165756	4.81598	C	CBD	3.07756e-06	4.25543e-05	1	1.01723	C	SN	0.785703	0.487133	0.0573977	144.908	258.626	227.941	262.47	366.556	209.852	245.059	29.8817	641.088	828.723	818.925	799.914	828.681	723.415	773.458	9.82894	90.0334	92.4461	160.484
28S ribosomal protein S22_ mitochondrial		P82650;G5E9V5;G5E9W7;H7C5F2;H7C5L9;H7C5H3	12	1	41451.5	64.3066	3.3913	Control	CBD	5.47978e-10	3.53895e-09	1	1.81865	Mono treatments	CSN-38	0.144125	0.179047	0.334439	3.3913	C	CBD	3.15834e-06	4.33658e-05	1	1.04181	C	SN	0.657063	0.440962	0.0699805	343.211	370.406	395.516	255.669	472.635	510.771	391.368	23.4326	948.942	1054.22	1163.4	960.034	1329.58	1077.72	1088.98	13.0515	216.202	480.724	255.528
Aldo-keto reductase family 1 member C3		P42330;A0A0A0MSS8;S4R3Z2;S4R3D5	16	1	37252.5	113.48	1.50447	CSN-38	Control	5.96837e-10	3.8293e-09	1	1.13567	CSN-38	Mono treatments	0.0436759	0.0846767	0.587994	1.49286	CBD	C	3.5405e-06	4.72903e-05	1	1.15664	SN	C	0.00294135	0.0110884	0.939251	4054.9	3425.23	3453.91	3445.4	3535.05	3404.12	3553.1	7.03176	2735.43	2619.32	2688.82	2795.49	2870.91	2679.81	2731.63	3.29973	3675.62	3354.91	3440.43
Carcinoembryonic antigen-related cell adhesion molecule 6		P40199	5	1	37480.1	41.0912	1.74827	Control	CSN-38	6.69925e-10	4.27032e-09	1	1.44805	Mono treatments	CSN-38	0.00263078	0.0170091	0.942664	1.50542	C	CBD	8.22016e-06	8.67744e-05	1	1.00778	C	SN	0.861527	0.511467	0.0530305	4649.9	4446.1	4711.65	4688.34	3945.07	3845.77	4381.14	8.88036	7661	8918.97	8150.63	7283.13	6626.28	6961.85	7600.31	11.0119	5343.98	5321.22	5522.64
Phosphatidylinositol 3_4_5-trisphosphate-dependent Rac exchanger 1 protein		Q8TCU6	33	4	188884	165.755	2.97063	CBD	CSN-38	7.38897e-10	4.67959e-09	1	2.08866	Mono treatments	CSN-38	0.00593898	0.0261222	0.883934	2.54484	CBD	C	1.02605e-06	1.93956e-05	1	1.03373	SN	C	0.594245	0.414706	0.0790182	690.896	681.306	508.305	595.781	590.192	1009.12	679.266	25.7588	860.403	883.929	822.822	728.075	844.983	777.763	819.662	7.02645	1913.38	2309.15	2090.59
Guanine nucleotide-binding protein subunit alpha-13		Q14344	21	3	44391.8	160.053	1.43019	CSN-38	Control	7.60109e-10	4.78307e-09	1	1.20529	CSN-38	Mono treatments	0.00511727	0.0244212	0.897083	1.32863	CBD	C	1.54163e-05	0.00014414	1	1.04454	SN	C	0.17819	0.195507	0.258785	7431.39	8014.09	7901.28	7300.6	8087.14	7665.58	7733.35	4.15093	5560.22	5831.02	5849.25	5141.55	6100.19	5406.28	5648.09	6.13884	6805.96	8114.44	7181.97
Endophilin-B2	SH3GLB2	B7ZC38;Q9NR46;B7ZC39;F8WFB9	11	3	44589.5	89.6538	1.21156	CSN-38	Control	7.91122e-10	4.94651e-09	1	1.11313	CSN-38	Mono treatments	0.00192689	0.0147097	0.957597	1.15312	CBD	C	7.59637e-05	0.000500512	0.999919	1.02372	SN	C	0.133158	0.16113	0.315665	7536.46	7365.95	7565.56	7280.34	7731.13	7692.63	7528.68	2.357	6286.68	6323.96	6490.27	6449.1	6228.77	6390.02	6361.47	1.56715	6956.02	7147.37	6688.7
Histone-binding protein RBBP7		Q16576;E9PC52;Q5JP01;Q5JP02;C9J7L0;Q5JNZ6	14	2	48162.3	124.222	1.32574	Control	CBD	8.25744e-10	5.13031e-09	1	1.11461	Mono treatments	CSN-38	0.109702	0.150634	0.393233	1.32574	C	CBD	6.22858e-07	1.38973e-05	1	1.02984	C	SN	0.342072	0.298156	0.147644	8295.29	8480.79	8274.49	7707.81	8482.99	9074.17	8385.93	5.25926	10901.9	11362.2	9763.46	10468.6	10552.6	10078.1	10521.1	5.42103	8031.69	8053	8591.08
Phosphoglycerate kinase 1		P00558	32	6	45014	324.567	1.41262	CSN-38	Control	8.35371e-10	5.15748e-09	1	1.17914	CSN-38	Mono treatments	0.00435345	0.0222823	0.910068	1.31662	CBD	C	1.31991e-05	0.000126135	1	1.0794	SN	C	0.00794846	0.0226805	0.845038	175703	193082	189876	173245	193642	186584	185355	4.76574	134053	148472	139280	135230	149019	143735	141631	4.57279	160517	191099	165692
Vesicle-trafficking protein SEC22b		O75396;A0A087X1A9	13	8	24821.5	113.345	1.30851	CSN-38	Control	8.58045e-10	5.26436e-09	1	1.1213	CSN-38	Mono treatments	0.0212225	0.054722	0.720373	1.2752	CBD	C	2.84765e-06	4.02251e-05	1	1.05871	SN	C	0.0109518	0.0278457	0.801456	43875.6	47272.2	47931.9	42359.2	48155.3	45781.5	45895.9	5.1327	35814.9	37971.1	37918	35558.6	38655.9	36887	37134.3	3.38813	41467.9	46872.3	45258.5
Cullin-2	CUL2	A0A0A0MTN0;Q13617;Q5T2B5;Q5T2B7	35	3	89190.4	214.738	1.23127	CSN-38	Control	9.1019e-10	5.5496e-09	1	1.03505	CSN-38	Mono treatments	0.0922032	0.135708	0.430916	1.2212	CBD	C	2.40505e-06	3.57747e-05	1	1.15795	SN	C	1.40045e-05	0.000256572	1	10343.4	10362.8	10342.6	10141.9	10378.1	9980.6	10258.2	1.57348	10229.7	9287.67	9646.35	9730.47	9299.99	9690.27	9647.4	3.58436	10733	10000.4	10601.6
Metallothionein-1F		P04733	1	1	7226.78	6.8165	191.543	CBD	SN-38	9.78211e-10	5.92751e-09	1	1.60581	CSN-38	Mono treatments	0.058833	0.103438	0.526984	130.557	CBD	C	6.93606e-06	7.73793e-05	1	1.46712	C	SN	0.816125	0.497006	0.0553993	1184.98	1336.79	1374.34	1317.69	1242.91	1682.21	1356.49	12.7951	6.57835	0.142469	15.9972	16.016	1.00809	12.9051	8.77452	82.3906	1508.13	1642.81	1638.53
14 kDa phosphohistidine phosphatase		Q9NRX4	6	1	14003.6	47.3977	1.39756	CSN-38	Control	9.90167e-10	5.96315e-09	1	1.08848	CSN-38	Mono treatments	0.0681712	0.112695	0.495876	1.17341	CBD	C	0.00105798	0.00366034	0.983049	1.3945	SN	C	4.13641e-07	2.02716e-05	1	7343.3	7731.24	7912.43	7030.6	7965.22	7972.13	7659.15	5.07625	7925.23	7657.56	7511.74	7124.69	7869.41	7765.8	7642.4	3.84652	6098.35	6643.19	6106.09
NEDD4-binding protein 2		Q86UW6;H0YA93;D6RC09	18	2	200569	89.4068	2.15444	CSN-38	SN-38	1.09047e-09	6.52484e-09	1	1.58857	CSN-38	Mono treatments	0.00137618	0.0120922	0.970035	1.69493	CBD	C	0.00018364	0.000966683	0.999275	1.01032	C	SN	0.926202	0.529806	0.0508525	1645.5	1889.02	1968.43	1518.91	1814.44	1936.4	1795.45	9.89647	737.636	810.359	857.513	812.298	822.71	959.721	833.373	8.78495	1229.38	1916.58	1500.03
Macrophage migration inhibitory factor		P14174	5	2	12647.4	41.7275	1.34324	CSN-38	Control	1.09673e-09	6.52484e-09	1	1.17152	CSN-38	Mono treatments	0.00176394	0.0139434	0.961208	1.24049	CBD	C	1.73932e-05	0.000158842	0.999999	1.05268	SN	C	0.0208863	0.0442356	0.694909	301123	321377	318458	300705	342653	327120	318573	5.0313	242060	250143	243030	242107	265722	254899	249660	3.7763	275151	309218	281485
Mitogen-activated protein kinase kinase kinase kinase 3		Q8IVH8	2	1	102514	14.3821	1.32849	CSN-38	SN-38	1.13244e-09	6.69671e-09	1	1.20621	CSN-38	Mono treatments	0.000696095	0.00863715	0.986174	1.13313	CBD	C	0.000285507	0.00134688	0.998165	1.06145	C	SN	0.0364926	0.0658114	0.586486	5371.59	5076.41	5248.84	5019.23	5365.98	5550.31	5272.06	3.78305	4169.03	3619.53	4145.51	3864.78	4063.4	3948.44	3968.45	5.20699	4849.31	5086.52	4831.68
High density lipoprotein binding protein (Vigilin)_ isoform CRA_a	HDLBP	A0A024R4E5;H0Y394;C9J5E5;C9JIZ1;H7C0A4;C9JZI8;C9JES8;C9JHZ8;H7BZC3;C9JHS7;C9JK79;C9JT62;C9JBS3;C9JEJ8;C9JHN6;C9JQ82;C9J739;C9JHS9;H7C3D0	67	2	142067	511.928	1.39514	Control	CSN-38	1.16341e-09	6.83867e-09	1	1.16086	Mono treatments	CSN-38	0.000455967	0.00657402	0.991864	1.26761	C	CBD	4.89221e-06	5.98802e-05	1	1.14252	C	SN	0.000581887	0.00346572	0.993266	2727.86	3020.67	2673.79	2717.42	2756.29	2701.85	2766.31	4.61185	3540.45	3648.85	3302.63	3205.07	3181.39	3389.47	3377.98	5.5244	2912.19	3031.19	3253.78
Bifunctional glutamate/proline--tRNA ligase		P07814;V9GYZ6;V9GZ76	78	15	172188	573.982	1.47842	CSN-38	SN-38	1.24419e-09	7.26999e-09	1	1.2579	CSN-38	Mono treatments	0.0048196	0.0234935	0.90205	1.27671	CBD	C	3.61571e-05	0.000282843	0.999991	1.05788	C	SN	0.041174	0.0711764	0.561654	24973.2	26623.2	25675	24539	30760.9	26021.4	26432.1	8.49838	16887.8	18461.1	18532.1	16983.4	18977.6	17429.7	17878.6	4.97692	22668.5	26417	23418.3
AP-2 complex subunit beta		P63010;A0A087X253;A0A087WU93;A0A087WZQ6;A0A087WYD1;K7ERB2;K7EN71;K7EJX1	42	1	105465	317.409	1.49731	CSN-38	Control	1.29973e-09	7.54958e-09	1	1.20741	CSN-38	Mono treatments	3.21097e-05	0.00146087	0.999895	1.28655	CBD	C	7.31033e-06	7.97423e-05	1	1.19365	SN	C	0.000634281	0.00370057	0.992238	3058	3142.17	3081.2	3000.19	2839.47	3280.21	3066.87	4.78382	2249.27	2634.31	2547.17	2200.68	2514.23	2523.82	2444.91	7.20801	2479.9	2788.87	2616.7
Lysophospholipid acyltransferase 7		Q96N66;A9C4B8;A0A0G2JNX6;C9J4E9;H7C2M4	9	2	53449.4	79.0694	1.33951	SN-38	CBD	1.37519e-09	7.9409e-09	1	1.04259	Mono treatments	CSN-38	0.658624	0.466903	0.073448	1.33572	C	CBD	6.99932e-06	7.76439e-05	1	1.00284	SN	C	0.896247	0.52166	0.0516913	11528.4	11593.5	11897.3	10721	11162.7	11425.2	11388	3.55243	13894.7	13428.7	13950.2	12715.8	13829	13757.8	13596	3.44633	9482.44	10967.7	10218.2
Hexokinase-1		P19367;B1AR62	46	11	103627	381.271	1.21529	CSN-38	SN-38	1.42472e-09	8.1788e-09	1	1.12888	CSN-38	Mono treatments	0.00221924	0.0157344	0.951266	1.06395	CBD	C	0.009098	0.0193539	0.827468	1.08378	C	SN	0.000169574	0.00145161	0.999394	20968.3	21363.6	21345.2	20500	21752.7	20785.7	21119.2	2.14855	16682.5	17234.7	17179.9	17560.5	17683.5	17926.7	17378	2.53612	19684.4	21220.4	19579.9
DNA topoisomerase 2-alpha		P11388;J3KTB7	65	3	175127	414.281	1.98774	SN-38	CSN-38	1.43586e-09	8.19484e-09	1	1.51733	Mono treatments	CSN-38	0.0275642	0.0651649	0.675364	1.4279	C	CBD	0.000359242	0.00157447	0.997136	1.3297	SN	C	0.000283517	0.00206473	0.99819	2717.86	2273.05	2313.6	2634.59	2085.08	2070.86	2349.17	11.6057	5216.48	4248.03	4594.06	5183.77	4273.68	4501.3	4669.55	9.2456	2952.27	2352.17	2273.42
DNA replication licensing factor MCM2		P49736;C9J013;C9JZ21;F8WDM3	38	2	102581	275.758	2.92786	Control	CSN-38	1.46898e-09	8.29564e-09	1	1.85854	Mono treatments	CSN-38	8.9281e-05	0.00285604	0.999295	2.01687	C	CBD	0.000162322	0.000873501	0.999451	1.29242	C	SN	0.048685	0.0796189	0.526654	537.941	717.176	704.193	556.452	667.882	637.081	636.787	11.793	1459.38	1287.92	1316.09	1514.11	1581.89	1496.1	1442.58	8.05952	1007.83	1011.15	728.669
Myoferlin		Q9NZM1;H0YD14	114	18	236249	933.887	1.16183	CBD	SN-38	1.47043e-09	8.29564e-09	1	1.04862	CSN-38	Mono treatments	0.166839	0.195856	0.30346	1.00853	CBD	C	0.551262	0.386778	0.0865667	1.152	C	SN	1.21912e-07	9.95777e-06	1	13771.8	14505.9	13575.5	13553.3	14436.5	13620.3	13910.5	3.17367	12272.1	12447.5	12152.6	12166.8	12085.1	12511	12272.5	1.40272	14359.8	14849.7	14217.7
Protein piccolo	PCLO	E9PE96	7	3	136850	34.1084	1.3822	CSN-38	Control	1.50645e-09	8.45027e-09	1	1.17092	CSN-38	Mono treatments	0.0215271	0.05516	0.718015	1.34278	CBD	C	3.09491e-05	0.000252148	0.999995	1.0181	SN	C	0.577583	0.408016	0.081801	3125	3232.76	3418.83	3044.09	3148.13	3228.56	3199.56	4.01224	2237.77	2470.98	2454.86	2306.16	2456.69	2213.91	2356.73	5.01276	2752.65	3385.64	2982.44
Proteasome activator complex subunit 1		Q06323;H0YKK6;H0YLU2	17	9	28894.2	154.798	1.27784	CSN-38	Control	1.56097e-09	8.70636e-09	1	1.09729	CSN-38	Mono treatments	0.00313996	0.0185516	0.932488	1.21514	CBD	C	8.34202e-06	8.71241e-05	1	1.11394	SN	C	2.96961e-06	8.68861e-05	1	36590.5	38683	38368.1	36182.1	40540.4	39506.9	38311.8	4.37301	33096.6	33892.3	33862.3	32839.6	32852.4	33843.4	33397.8	1.56086	35087	38310.5	37810.3
Serine/threonine-protein kinase OSR1		O95747;C9JIG9;F8WBK9	28	3	58307.4	203.294	1.39031	CSN-38	Control	1.57887e-09	8.75647e-09	1	1.19133	CSN-38	Mono treatments	0.00159829	0.0131944	0.964938	1.269	CBD	C	5.3017e-06	6.27093e-05	1	1.06504	SN	C	0.0154539	0.0359365	0.747557	4953.93	5274.96	5491.62	4962.2	5803.51	5726.87	5368.85	6.86138	3932.93	3978.55	4357.57	3979.22	4255.69	4172.72	4112.78	4.24131	4670.31	5271.44	4675.69
Microtubule-associated protein RP/EB family member 1		Q15691	18	3	30170.2	121.869	1.30932	SN-38	CSN-38	1.59514e-09	8.79696e-09	1	1.20098	Mono treatments	CSN-38	0.000935344	0.010132	0.980436	1.12926	C	CBD	4.87988e-05	0.000360207	0.999977	1.06114	SN	C	0.0136418	0.0328807	0.767893	10311.7	11160.4	10741	9420.86	9726.35	10352.5	10285.5	6.20773	13401.3	13882.8	14081.9	12837.5	13477.5	13121	13467	3.43735	10837.2	11277.5	11334.7
L-lactate dehydrogenase B chain		P07195;A0A5F9ZHM4;A0A3B3IS95;A8MW50;C9J7H8;F5H793	12	1	36923.7	80.0142	1.87282	SN-38	CBD	1.70065e-09	9.32648e-09	1	1.3404	Mono treatments	CSN-38	0.131732	0.169728	0.3537	1.73588	C	CBD	2.26513e-05	0.000195926	0.999998	1.07889	SN	C	0.0424743	0.0728459	0.555202	782.498	705.535	725.28	966.203	798.774	799.332	796.27	11.5586	1419.78	1233.2	1366.71	1451.82	1382.9	1495.14	1391.59	6.50141	736.524	638.976	1033.45
T-complex protein 1 subunit alpha		P17987;E7EQR6;E7ERF2;F5H282;F5GZ03;F5H136;F5GZI8;F5H676;F5H726;F5GYL4;F5H7Y1	33	7	60856.9	316.847	1.1877	CSN-38	SN-38	1.78275e-09	9.72239e-09	1	1.09193	CSN-38	Mono treatments	0.0285031	0.0664635	0.669341	1.08262	CBD	C	0.00305412	0.00843414	0.936741	1.08571	C	SN	2.91486e-07	1.58723e-05	1	28140.3	27763.5	28583.5	27423.8	28736.2	28543.5	28198.5	1.84214	23812.5	23732.4	23430.1	23194.3	24292.8	23990.4	23742.1	1.6501	26179.3	29153.1	26975.7
Macoilin		Q8N5G2;A0A3B3ITD2	15	1	76748	73.9626	1.66099	SN-38	CBD	1.829e-09	9.91951e-09	1	1.1089	CSN-38	Mono treatments	0.270968	0.269825	0.206435	1.00874	C	CBD	0.867838	0.512012	0.0527572	1.6466	SN	C	2.90663e-07	1.58723e-05	1	2252.1	2427.64	2689.8	2257.49	2480.35	2719.85	2471.21	8.19915	2832.64	2865.05	2817.94	2715.11	2715.82	2745.94	2782.08	2.32433	1458.37	1521.29	1994.05
Tyrosine--tRNA ligase_ cytoplasmic		P54577;A0A6Q8PFX2;A0A0C4DGZ5;A0A6Q8PFX4;A0A6Q8PF15;A0A6Q8PFC1	31	5	59485.7	239.489	1.29256	CBD	SN-38	1.94168e-09	1.04353e-08	1	1.1226	CSN-38	Mono treatments	0.0564721	0.100711	0.535536	1.26925	CBD	C	6.92644e-06	7.73793e-05	1	1.01837	C	SN	0.57049	0.405784	0.0830394	17170.4	18682.9	18783.6	18726.4	19632.4	19567	18760.4	4.73582	13309	14247.5	14491.5	15107.9	14971	15347.2	14579	5.09066	17646.6	18318.9	18943.3
NADH-ubiquinone oxidoreductase 75 kDa subunit_ mitochondrial		P28331;B4DJ81;C9JPQ5	28	1	80494.2	198.222	392.931	SN-38	CBD	1.94537e-09	1.04353e-08	1	52.5735	Mono treatments	CSN-38	0.283119	0.276675	0.198259	346.491	C	CBD	1.5677e-06	2.56511e-05	1	1.13403	SN	C	0.00920246	0.02509	0.82593	32.8607	51.613	41.8462	29.8695	50.7289	0	34.4864	55.3922	3541.72	4186.62	3741.04	3327.02	3562.56	3342.67	3616.94	8.81116	9.41809	0.740946	16.8189
Cytochrome P450 2C18		P33260;A0A087X0B3	4	1	56566.1	23.8742	1.34908	CSN-38	SN-38	1.97729e-09	1.05489e-08	1	1.15264	CSN-38	Mono treatments	0.0439223	0.0850737	0.586871	1.30938	CBD	C	5.59168e-06	6.57432e-05	1	1.02403	C	SN	0.474498	0.363445	0.103469	6072.38	6494.9	6749.66	6445.06	6755.69	6015.65	6422.22	4.98227	4239.69	4650.38	4786.13	5274.27	4815.39	4796.9	4760.46	6.9817	5765.35	6821.02	6374.4
NADH dehydrogenase [ubiquinone] flavoprotein 1_ mitochondrial		G3V0I5;P49821;B4DE93;E9PMX3;E9PQP1;E9PPS5;E9PLC6;E9PPR0;E9PJL9;E9PPD6;H0YD04;H0YE81	12	1	50738.7	83.1209	4.35889	Control	CBD	2.02796e-09	1.07607e-08	1	2.39196	Mono treatments	CSN-38	0.0794759	0.122988	0.463016	4.35889	C	CBD	4.75611e-06	5.96326e-05	1	1.06732	C	SN	0.166643	0.187851	0.271551	1381.58	1697.5	630.669	634.624	839.043	1061.03	1040.74	41.2539	3445.6	4382.45	3964.8	3881.53	4256.36	4066.29	3999.5	8.2093	1435.12	1452.55	1090.42
Multiple inositol polyphosphate phosphatase 1		Q9UNW1	4	1	55678.6	18.3765	2.18306	CSN-38	Control	2.06188e-09	1.08819e-08	1	1.52165	CSN-38	Mono treatments	0.000213618	0.00444385	0.997164	1.65431	CBD	C	1.24788e-05	0.000121296	1	1.21502	SN	C	0.0164045	0.03722	0.73751	1782.24	1467.11	2029.37	1982.54	1871.18	2085.87	1869.72	12.0711	1171.01	897.5	1087.61	1203.1	892.436	992.095	1040.63	12.9218	1273.45	1563.73	1193.22
Tensin-3		Q68CZ2;E9PCX8;C9JHU5;C9JTD0;C9JWN9	20	2	156463	130.184	1.78195	Control	CSN-38	2.13718e-09	1.1219e-08	1	1.56036	Mono treatments	CSN-38	6.77515e-06	0.000603083	0.999997	1.02088	C	CBD	0.750101	0.466668	0.0601812	1.29575	C	SN	0.0013313	0.00618955	0.976699	904.953	886.18	1013.06	895.06	752.331	930.901	897.081	9.42364	1144.29	1330.15	1397.97	1215.95	1214.54	1099.24	1233.69	9.10167	1481.38	1699.68	1398.07
RasGAP-activating-like protein 1		O95294	7	1	90928.9	33.0597	3.97369	SN-38	CBD	2.16088e-09	1.12831e-08	1	1.58432	Mono treatments	CSN-38	0.422127	0.356883	0.130333	2.20342	C	CBD	1.06158e-05	0.000106892	1	1.80342	SN	C	1.22571e-05	0.000235567	1	402.594	262.221	276.831	177.261	183.34	269.276	261.92	31.2083	584.816	578.595	768.721	594.461	663.496	788.303	663.065	14.2777	170.816	158.032	223.565
Sterol-4-alpha-carboxylate 3-dehydrogenase_ decarboxylating		Q15738;C9JDR0	19	3	42185.5	164.059	1.13112	CBD	Control	2.17574e-09	1.13005e-08	1	1.05328	CSN-38	Mono treatments	0.0739826	0.117781	0.478403	1.13112	CBD	C	6.06704e-06	7.04879e-05	1	1.00414	SN	C	0.755583	0.476457	0.0597202	12976.4	14025.4	13359.3	13647.3	13717.4	13750.1	13579.3	2.68312	12117.4	12209.3	11765.6	12138.2	12448.7	12075.3	12125.8	1.82099	13256.5	14034	13837.3
PHD finger protein 19	PHF19	A0A087X169;Q5T6S3;B0QZ72;X6RER8;B0QZ50;F5H8K3	5	1	68958.2	29.6725	1.35291	CSN-38	Control	2.31292e-09	1.19499e-08	1	1.21303	CSN-38	Mono treatments	4.29805e-07	7.33291e-05	1	1.13985	CBD	C	0.00062952	0.00243124	0.992333	1.09078	SN	C	0.00695494	0.0207376	0.861256	4969.82	4746.15	5111.36	4692.73	4578.74	4938.44	4839.54	4.12159	4073.8	4152.6	3690.23	3867.89	3837.33	3789.31	3901.86	4.51539	4137.03	3984.29	3937.96
START domain-containing protein 10		Q9Y365;F5H1Z6;F5H8H3;F5GY11;F5H8G1;F5H0V7;F5GWK5;H0YFF3;H0YGA9;H0YH17;F5H3G8;F5H5A8;F5GY07;H0YGN8	17	7	33448	155.069	1.30065	CSN-38	SN-38	2.35679e-09	1.21128e-08	1	1.15652	CSN-38	Mono treatments	0.0134059	0.0409034	0.790216	1.21445	CBD	C	1.67925e-05	0.000154796	0.999999	1.02866	C	SN	0.157872	0.180559	0.282001	43576.2	48497.2	44858.4	43219.3	49236.2	44242.9	45605	5.69869	33221.6	36771.4	34923.5	33643.2	36752.5	35067.2	35063.2	4.26831	41388.3	47754.4	43016.1
Cytoplasmic aconitate hydratase		P21399	27	1	98912.3	145.161	1.25798	CSN-38	Control	2.41122e-09	1.2328e-08	1	1.16579	CSN-38	Mono treatments	2.03203e-05	0.00113687	0.99996	1.12351	CBD	C	0.000135946	0.000771464	0.999638	1.03464	SN	C	0.0689776	0.102283	0.452801	36777.3	40661.6	39493.5	37988	40479.7	37190.7	38765.1	4.33214	30687.5	32311.1	32302.1	30597.1	33122.1	32277.1	31882.8	3.17773	34888.8	35367.4	33265.6
Genetic suppressor element 1		Q14687;H0Y613	3	1	136449	15.5501	1.39346	CSN-38	SN-38	2.50924e-09	1.27626e-08	1	1.27022	CSN-38	Mono treatments	0.000112822	0.00306907	0.998955	1.16952	CBD	C	0.000107435	0.000641174	0.999797	1.02097	C	SN	0.500989	0.376142	0.0970785	5532.5	5157	5043.6	4702.89	4825.77	4729.96	4998.62	6.3367	3842.55	3794.13	3524.68	3617.96	3535.92	3207.98	3587.2	6.34848	4379.22	4500.75	4231.11
26S proteasome regulatory subunit 4		P62191	21	4	49355.7	194.904	1.26087	Control	CBD	2.5373e-09	1.28388e-08	1	1.02993	Mono treatments	CSN-38	0.674583	0.471739	0.071139	1.26087	C	CBD	1.84931e-06	2.90486e-05	1	1.00135	C	SN	0.948118	0.536484	0.0504205	20432.4	21913.6	21143.3	19750	19499.8	21284.6	20670.6	4.54873	23961	22927.2	24357	23667.9	22800.7	24676	23731.6	3.18313	18218.9	19398.9	17432.6
14-3-3 protein sigma		P31947	20	8	27888.2	197.035	1.47181	CSN-38	Control	2.55067e-09	1.28403e-08	1	1.10533	CSN-38	Mono treatments	0.0165276	0.0471929	0.759896	1.25445	CBD	C	0.00029837	0.00137521	0.997997	1.40866	SN	C	2.37685e-06	7.28028e-05	1	92366.2	88999.1	86159.4	90890.3	84752.3	87772.7	88490	3.23455	89964.5	78432.3	87857.8	87354.2	78581	85969.6	84693.2	5.85788	80294	67722.8	78096.6
Ras-related protein Rab-6A		P20340;J3KR73;C9JB90;C9JU14;F5GX61;F5H3K7	9	1	23706.9	78.5816	1.18585	CSN-38	SN-38	2.76151e-09	1.38308e-08	1	1.10639	CSN-38	Mono treatments	0.00681518	0.0279616	0.87073	1.11642	CBD	C	2.45407e-05	0.0002095	0.999998	1.02439	C	SN	0.13017	0.158494	0.320231	20665.1	20129.6	20086.5	20529.5	21159.5	19448.1	20336.4	2.88165	16640.4	17211.8	17695.6	16653.8	18072.8	16620.7	17149.2	3.63133	19903.4	20235.9	18713.3
Elongation factor 1-beta		P24534;C9JZW3;F2Z2G2;F8WF65	15	3	24934.8	149.637	1.17962	CSN-38	SN-38	2.81542e-09	1.40292e-08	1	1.08671	CSN-38	Mono treatments	0.0323933	0.0716966	0.645822	1.06154	CBD	C	0.00363753	0.00962881	0.924063	1.10309	C	SN	3.90178e-05	0.000527497	0.999989	37109.1	38190.6	37872.6	35475.3	38084.8	37525.2	37376.3	2.70709	31321.3	32640.1	31641.3	32740	31088.4	30679.8	31685.1	2.65027	36581.8	39189.3	37392.7
S-adenosylmethionine synthase isoform type-2		P31153	12	2	44002.9	95.9986	1.44148	Control	CSN-38	2.91344e-09	1.44443e-08	1	1.12152	Mono treatments	CSN-38	0.0043485	0.0222823	0.910154	1.3369	C	CBD	2.94949e-07	8.15668e-06	1	1.23752	C	SN	1.07282e-06	3.96804e-05	1	13647.9	13935.8	15543.7	14650.9	15296.2	12291.4	14227.7	8.44777	15554.5	16688.3	17002.9	15892.7	17153.4	17143.4	16572.5	4.14607	14603.4	15745.2	15284.4
Fer-1-like protein 5	FER1L5	A0A286YFD1	38	1	244130	181.562	2.54767	SN-38	CBD	3.06273e-09	1.51081e-08	1	1.03764	CSN-38	Mono treatments	0.560483	0.424855	0.0912331	1.86021	C	CBD	6.65654e-06	7.55487e-05	1	1.36956	SN	C	8.11314e-05	0.000878691	0.999903	881.369	1082.61	1297.1	1182.01	718.905	1003.36	1027.56	20.2629	1390.53	1480.44	1414.69	1395.79	1346.88	1505.43	1422.29	4.18892	513.128	474.985	659.327
Thioredoxin domain-containing protein 12		O95881;V9GY50;V9GYV4	6	2	19376.9	27.0074	1.56107	CBD	Control	3.09351e-09	1.51837e-08	1	1.19077	CSN-38	Mono treatments	0.0806525	0.124436	0.45985	1.56107	CBD	C	1.00803e-06	1.93956e-05	1	1.01199	SN	C	0.82355	0.499356	0.0549626	5701.93	6604.01	6907.19	7084.69	6999.13	8038.07	6889.17	10.981	3925.01	4225.94	4766.05	4672.04	4696.89	5019.35	4550.88	8.78431	6085.87	6927.82	7069.82
Kunitz-type protease inhibitor 2		O43291;K7EKQ0;K7EM91;K7ESI5;K7EQZ3	6	2	28969.6	33.0526	10.3827	Control	CSN-38	3.20001e-09	1.56283e-08	1	3.94905	Mono treatments	CSN-38	0.0392116	0.0791704	0.609295	9.25398	C	CBD	9.5574e-07	1.85799e-05	1	1.53224	C	SN	0.0269522	0.0530569	0.646884	68.0932	67.9723	47.9149	15.2655	25.052	34.6256	43.1539	51.1775	474.882	388.521	261.791	228.153	255.587	145.567	292.417	40.613	99.2758	45.8492	56.9425
N-acyl-L-amino-acid amidohydrolase	ACY1	A0A1B0GU86;A0A1B0GW23;Q03154;C9JMV9;A0A1B0GV31;A0A1B0GVA5;C9JYZ0;F8WC59	4	1	42407.9	24.5856	35.3776	Control	CSN-38	3.81197e-09	1.85248e-08	1	17.934	Mono treatments	CSN-38	9.24103e-08	2.36492e-05	1	2.68451	C	CBD	0.000174038	0.000923564	0.999357	1.55919	C	SN	0.0453613	0.076002	0.541488	0	0	0	0	0	21.3343	3.55571	244.949	80.6264	60.5223	124.332	66.415	96.2308	55.9424	80.6781	32.1746	47.5714	46.5493	63.8768
Armadillo repeat-containing protein 3		Q5W041;B4DXS3	11	1	97203.4	51.6608	1.28134	CSN-38	SN-38	4.13268e-09	1.99844e-08	1	1.16165	CSN-38	Mono treatments	0.00356774	0.0202274	0.924308	1.18072	CBD	C	0.00044649	0.00186687	0.995734	1.02147	C	SN	0.379371	0.318359	0.132688	6595.7	6760.76	6279.54	6445.55	6348.16	6758.08	6531.3	3.15648	5175.09	5243.21	5080.84	5163.7	4878.54	5042.09	5097.25	2.52653	6459.96	5935.69	6424.89
39S ribosomal protein L23_ mitochondrial		Q16540;A6NJD9;A8MVT4;A8MYK1;H7C2P7	6	2	17781.2	34.1251	9.52062	SN-38	CSN-38	4.24781e-09	2.04404e-08	1	5.58248	Mono treatments	CSN-38	0.0100089	0.0347314	0.828245	3.55649	C	CBD	0.000302756	0.00139216	0.997939	1.628	SN	C	0.000737469	0.00408381	0.990123	56.0363	24.9548	21.7509	66.8561	45.1701	53.4615	44.705	40.176	538.537	407.839	364.217	340.603	457.142	445.376	425.619	16.762	91.3257	39.6233	52.1867
Coatomer subunit gamma-1		Q9Y678;H0Y8X7;H0Y8G2	49	9	99030.1	363.037	1.25446	CSN-38	Control	4.49182e-09	2.15092e-08	1	1.06935	CSN-38	Mono treatments	0.00553928	0.0252014	0.890231	1.2049	CBD	C	1.84236e-06	2.90486e-05	1	1.14132	SN	C	6.545e-05	0.000759186	0.999946	15523.7	17193.6	16445.7	15212.7	16113	16508.7	16166.2	4.43991	14776.2	15314.7	14233.7	14274.8	15248	14402	14708.2	3.28975	14930.7	16024.7	15487.2
40S ribosomal protein S24	RPS24	A0A2R8Y849;A0A2R8YD14;E7ETK0;P62847;A0A2R8Y8A0	8	3	15197	63.0519	1.19052	CSN-38	SN-38	4.59249e-09	2.18845e-08	1	1.11601	CSN-38	Mono treatments	0.00204657	0.0150178	0.954983	1.02688	CBD	C	0.0778865	0.0969125	0.427	1.10386	C	SN	0.00016413	0.00141925	0.999437	61285.8	65368.4	63461.1	61485.7	62024.1	62751.8	62729.5	2.4311	50769.9	53299.7	50135.5	53192.3	54707.6	54040.3	52690.9	3.47162	60235.5	61938	58710.6
Septin-11	SEPTIN11	D6RER5;D6RGI3;Q9NVA2;D6RDU5;H0Y961;H0Y9G8	18	2	50151	120.39	1.36884	CSN-38	Control	4.63174e-09	2.19352e-08	1	1.09582	CSN-38	Mono treatments	0.00720969	0.0290562	0.865032	1.2863	CBD	C	1.05302e-06	1.96912e-05	1	1.21201	SN	C	3.08964e-07	1.63694e-05	1	4190.16	4487.72	4181.92	4689.08	5047.65	4265.54	4477.01	7.63894	3781.14	4039.68	4034.2	4048.43	3894.86	3986.07	3964.06	2.68133	3834.89	4211.14	4483.77
Carbonic anhydrase 2		P00918;E5RK37	18	2	29303.1	172.862	1.31153	CSN-38	SN-38	4.65687e-09	2.19352e-08	1	1.15557	CSN-38	Mono treatments	0.0199683	0.0526145	0.730328	1.25109	CBD	C	1.6963e-05	0.000155637	0.999999	1.01505	C	SN	0.490951	0.371446	0.0994252	151420	168472	169578	156181	178332	178075	167010	6.66578	121800	131140	124190	123766	133093	130049	127340	3.6542	151156	168480	159037
Adenylate kinase isoenzyme 1		P00568;Q5T9B7;H0YID2	12	3	21748.9	95.4709	1.20618	SN-38	Control	4.68886e-09	2.19352e-08	1	1.03955	CSN-38	Mono treatments	0.109452	0.150493	0.393727	1.11236	CBD	C	0.000202766	0.00104392	0.999099	1.20618	SN	C	4.63967e-06	0.00011369	1	6930.03	6593.77	6832.96	6749.98	6821.5	7006.58	6822.47	2.10509	6981.71	6419.48	7193.01	6907.57	6601.44	6867.68	6828.48	4.05303	6456.26	5987.76	6309.12
Methylthioribose-1-phosphate isomerase		Q9BV20	15	1	39492	76.874	1.31702	CSN-38	Control	4.69251e-09	2.19352e-08	1	1.20599	CSN-38	Mono treatments	8.88452e-08	2.36492e-05	1	1.09213	CBD	C	0.00296216	0.00825055	0.938787	1.092	SN	C	0.010138	0.0264629	0.81255	3884.33	3817.35	3630.19	3541.19	3860.9	3661.35	3732.55	3.76737	3063.92	3290.58	3220.45	3023.86	3131.75	2838.37	3094.82	5.15417	3000.69	3165.14	3125.52
Arrestin domain-containing protein 1		Q5T370;Q5T371;Q8N5I2	2	1	29482.9	11.9636	1.34769	CSN-38	Control	4.77943e-09	2.22356e-08	1	1.18103	CSN-38	Mono treatments	3.17867e-06	0.000325388	1	1.13189	CBD	C	0.000323231	0.00145563	0.997658	1.15033	SN	C	6.95256e-06	0.000156658	1	40097.9	47103.5	45651.6	41599	46312.9	44685.1	44241.7	6.29808	37635.6	39241.5	37232.1	36687.9	38693.7	37085.6	37762.7	2.63886	35490.5	39977.7	36310.9
Golgin subfamily A member 6-like protein 2		Q8N9W4;A0A338VFP5;H3BS38	15	3	101010	78.3358	1.28379	CSN-38	SN-38	4.86285e-09	2.2517e-08	1	1.13561	CSN-38	Mono treatments	0.027014	0.0646857	0.678963	1.20177	CBD	C	0.00016654	0.000890253	0.999418	1.04927	C	SN	0.0350537	0.06446	0.594676	10397.6	11011.9	11243	10276.6	11490.5	11218	10939.6	4.49975	8337.38	8628.54	8636.34	8169.91	8653.29	8702.38	8521.31	2.52921	9974.85	11256	10338.1
von Willebrand factor A domain-containing protein 5A		O00534	3	1	87230.8	13.4165	2.19723	CBD	SN-38	5.17957e-09	2.3814e-08	1	1.36715	CSN-38	Mono treatments	0.0511189	0.0952291	0.556127	1.72768	CBD	C	4.23589e-05	0.000322366	0.999985	1.27178	C	SN	0.014458	0.0342971	0.75853	1584.16	1777.51	1689.76	1556.87	2113.13	1877.31	1766.46	11.7563	678.33	1021.18	875.628	608.761	781.34	884.224	808.243	18.6039	1568.08	2152.05	1599.7
Phosphatidylethanolamine-binding protein 1		P30086	15	2	21170.9	139.575	1.30467	CSN-38	Control	5.19147e-09	2.3814e-08	1	1.10888	CSN-38	Mono treatments	0.00548629	0.0251459	0.891079	1.24103	CBD	C	1.8266e-05	0.000164517	0.999999	1.1121	SN	C	0.000350444	0.00242645	0.997267	161431	164422	162170	149339	162063	156253	159280	3.4973	130253	142354	137425	129011	140218	135361	135770	3.92748	146712	164670	149437
Zinc finger CCCH domain-containing protein 18	ZC3H18	E7ERS3;Q86VM9;H3BP01	23	2	109168	132.114	2.37051	Control	CSN-38	5.27045e-09	2.40638e-08	1	1.79403	Mono treatments	CSN-38	0.000366006	0.00585415	0.993921	1.72699	C	CBD	2.79778e-05	0.000229848	0.999996	1.07	C	SN	0.393888	0.325113	0.127477	1197.31	854.425	1085.12	767.069	654.525	723.851	880.383	24.4351	1817.81	2192.74	1860.43	1984.75	1881.18	1965.64	1950.43	6.90196	1316.8	981.389	1241.38
Putative macrophage stimulating 1-like protein		Q2TV78	2	1	82260.5	8.4647	13.3914	Control	CSN-38	5.37646e-09	2.44342e-08	1	2.67746	Mono treatments	CSN-38	0.000598503	0.00806137	0.988507	5.71515	C	CBD	5.27703e-06	6.27093e-05	1	4.44637	C	SN	1.69841e-06	5.54904e-05	1	199.618	89.3033	118.591	266.19	69.6903	77.8984	136.882	57.7543	226.459	273.699	380.927	599.366	496.148	496.938	412.256	34.97	404.908	273.176	355.287
Unconventional myosin-Ie		Q12965;H0YLE5;H0YLJ4;H0YNQ8	26	3	127632	151.935	1.26386	CSN-38	SN-38	5.55502e-09	2.50584e-08	1	1.13304	CSN-38	Mono treatments	0.0220809	0.0562972	0.713784	1.21633	CBD	C	3.5571e-07	9.31236e-06	1	1.01199	C	SN	0.667742	0.444628	0.0686526	2018.31	2127.02	2222.27	2111.83	2321.2	2168.23	2161.48	4.78136	1572.27	1741.51	1627.88	1892.57	1779.74	1647.37	1710.22	6.86	2086.02	2074.73	2022
GLOBIN domain-containing protein	NA	A0A2R8Y7X9;P69891;P69892	4	1	18477.2	28.1175	1.57145	SN-38	CBD	5.5841e-09	2.50584e-08	1	1.14624	CSN-38	Mono treatments	0.148728	0.182499	0.327741	1.03047	C	CBD	0.595918	0.404868	0.0787483	1.52498	SN	C	1.19842e-07	9.95777e-06	1	3365.08	3406.26	3260.98	3331.11	3221.52	3088.3	3278.88	3.51237	3368.35	3343.92	3476.59	3587.79	3500.06	3700.75	3496.24	3.84083	1837.64	2419.92	2203.12
Protein kinase C beta type		P05771	18	1	78009.7	108.513	1.81174	SN-38	CSN-38	5.60912e-09	2.50584e-08	1	1.48404	Mono treatments	CSN-38	0.00357653	0.0202274	0.924143	1.55835	C	CBD	1.47737e-05	0.000138793	1	1.00541	SN	C	0.856334	0.510215	0.0532654	262.428	293.464	333.873	302.079	216.491	348.935	292.878	16.4956	522.801	584.252	513.914	523.954	535.78	503.021	530.62	5.3632	309.201	338.115	341.499
Nucleobindin-1		Q02818;C9JKZ2;H7BZI1;C9J3C1;C9JBD3	17	2	53879.4	134.743	10.219	SN-38	CSN-38	5.61593e-09	2.50584e-08	1	5.72292	Mono treatments	CSN-38	0.0331115	0.0728139	0.641713	7.01041	C	CBD	4.17706e-05	0.000319126	0.999986	1.1882	SN	C	0.0972678	0.130065	0.380163	72.6587	133.918	95.8177	29.1282	33.9937	42.1631	67.9465	60.5947	839.215	805.518	715.349	620.423	543.831	641.749	694.348	16.3795	19.6601	66.6395	48.1643
Leucine-rich repeat flightless-interacting protein 2		Q9Y608;C9JSU1	11	1	82399.7	56.2995	1.50781	SN-38	CBD	5.81519e-09	2.58302e-08	1	1.0451	Mono treatments	CSN-38	0.819438	0.519297	0.0561735	1.33229	C	CBD	1.01285e-05	0.000103041	1	1.13174	SN	C	0.0101037	0.0264482	0.813028	13005.4	12895.9	11557.8	12382.5	13196.1	11923.2	12493.5	5.22507	14732	14655.8	15584.8	14808.6	17835.2	16589.2	15700.9	8.14901	9764.62	11095.3	9700.41
DNA-directed RNA polymerase subunit beta	POLR2B	C9J2Y9;P30876;C9J4M6;C9JMN3;C9JZW8	46	5	134483	259.004	2.6834	CSN-38	Control	5.90192e-09	2.60973e-08	1	1.93848	CSN-38	Mono treatments	1.21407e-05	0.000828531	0.999987	1.64664	CBD	C	0.00136116	0.00441751	0.975996	1.12192	SN	C	0.311393	0.28093	0.161941	1441.51	1478.6	1549.07	1514.51	1439.38	1393.48	1469.43	3.83895	598.326	578.546	631.583	455.718	800.569	621.442	614.364	18.0854	888.529	1014.8	918.825
Endoplasmic reticulum-Golgi intermediate compartment protein 3		H0Y5K5;H0Y621;Q9Y282;A0A0C4DH46;A0A1W2PPS8;A6PVJ2	2	1	45309.6	12.0078	2.29823	Control	CBD	5.95143e-09	2.61982e-08	1	1.24232	Mono treatments	CSN-38	0.372699	0.328046	0.150108	2.29823	C	CBD	3.98617e-07	1.00343e-05	1	1.11966	C	SN	0.11784	0.147889	0.340448	335.715	410.978	423.044	345.014	325.685	542.803	397.207	20.6614	601.482	518.201	761.468	653.81	731.292	715.423	663.613	13.8013	294.749	287.113	401.919
E3 ubiquitin-protein ligase CBL	CBL	A0A0U1RQX8;A0A0U1RR39;A0A1B0GW38;P22681	14	1	98198.5	81.9249	3.27194	SN-38	CSN-38	6.41219e-09	2.81005e-08	1	2.55189	Mono treatments	CSN-38	1.94685e-05	0.00113687	0.999963	1.20257	C	CBD	0.183754	0.181213	0.252996	1.48528	SN	C	0.00594242	0.0183449	0.878902	661.377	779.582	960.298	790.798	819.145	748.284	793.247	12.375	2295.91	2818.12	3142.38	2811.93	2508.59	1995.84	2595.46	15.9081	1303.8	1654.57	1684.27
Glycosyltransferase-like domain-containing protein 1		Q4AE62;B8ZZ45	6	1	53281	39.1844	1.96314	SN-38	CBD	6.75662e-09	2.94783e-08	1	1.20591	Mono treatments	CSN-38	0.394048	0.339967	0.141089	1.45778	C	CBD	0.000167307	0.000890253	0.999412	1.34666	SN	C	0.000158719	0.00139525	0.999479	1442.59	1907.2	1388.31	1606.62	1600.81	1305.13	1541.78	13.9296	2598.9	2458.65	2546.09	2476.02	2477.88	2223.88	2463.57	5.22861	1183.81	1256.13	1375.18
26S proteasome non-ATPase regulatory subunit 2		Q13200;C9JPC0;H7C1H2;H7C2Q3	46	9	100941	388.126	1.3481	SN-38	CBD	7.00738e-09	3.0437e-08	1	1.11178	Mono treatments	CSN-38	0.196291	0.218052	0.269797	1.27352	C	CBD	3.31552e-05	0.000264631	0.999993	1.05856	SN	C	0.0363088	0.0656612	0.587516	13758.4	15289.1	15567.1	13325.4	14474.4	14534.1	14491.4	5.93007	18129.3	19290.2	18077.1	17817.6	19287.7	18396.2	18499.7	3.45073	12909.7	15124.6	13877.3
Stress-70 protein_ mitochondrial		P38646;A0A3B3ITI4;D6RJI2;H0YBG6;D6RA73;H0Y8S0	41	17	73965.8	420.748	1.19907	CSN-38	SN-38	7.85017e-09	3.39476e-08	1	1.11322	CSN-38	Mono treatments	0.00755376	0.0297034	0.860177	1.14616	CBD	C	7.91449e-05	0.000514565	0.999909	1.00705	C	SN	0.628168	0.430577	0.0738672	95949.1	101164	102443	93870.4	104537	100980	99823.9	4.07319	80221.3	84289.9	84393.7	81697.6	83936.4	84968.7	83251.2	2.24061	91499.1	99862.9	94644.4
UDP-glucose:glycoprotein glucosyltransferase 1		Q9NYU2;H7BZG0	66	13	177931	485.9	1.22013	CSN-38	Control	8.13406e-09	3.50209e-08	1	1.11875	CSN-38	Mono treatments	0.0072311	0.0290852	0.864727	1.17191	CBD	C	1.04898e-05	0.000106167	1	1.00933	SN	C	0.658275	0.441473	0.069827	9691.9	10653.6	10069.7	10607.2	11110	10931.7	10510.7	5.08996	8503.79	8489.32	8564.46	8541.8	8928.73	9140.99	8694.85	3.14094	10016.9	9871.73	9849.12
Mitochondrial ribonuclease P catalytic subunit		O15091	10	2	68056.8	47.9004	1.39452	CSN-38	SN-38	8.33105e-09	3.57124e-08	1	1.20571	CSN-38	Mono treatments	0.00887941	0.032696	0.842388	1.19547	CBD	C	0.000656297	0.00251684	0.991796	1.09847	C	SN	0.00358136	0.0128757	0.925261	3357.7	3301.72	3334.39	2914.85	3303.13	2999.42	3201.87	6.01461	2167.67	2284.15	2415.4	2294.07	2212.46	2402.48	2296.04	4.31974	2958.62	3225.46	3351.28
Protein disulfide-isomerase		P07237;H7BZ94;I3L398;I3L312;I3L4M2;I3NI03;I3L0S0;I3L3U6;I3L3P5;I3L514	43	4	57515.6	436.953	1.13773	SN-38	CBD	8.59644e-09	3.66899e-08	1	1.02102	CSN-38	Mono treatments	0.451825	0.372546	0.120159	1.01686	C	CBD	0.273444	0.240224	0.182761	1.11887	SN	C	1.76938e-05	0.000292358	0.999999	74119.2	74042.4	76600.2	74459.5	77381	75562.7	75360.8	1.85297	80479.6	77344.5	79799.1	77546.9	76063	80157.1	78565.1	2.31287	69322.7	67110.8	71324.6
Keratin_ type I cytoskeletal 23		Q9C075;J3QR55;Q9UFN7	6	1	48302.3	31.7146	1.36467	CSN-38	SN-38	8.69438e-09	3.6828e-08	1	1.17209	CSN-38	Mono treatments	0.0278349	0.0653866	0.673613	1.282	CBD	C	1.7479e-05	0.000158887	0.999999	1.03637	C	SN	0.224608	0.229205	0.216386	20478.6	23170.1	20693.3	20027.9	24102.2	21795	21711.2	7.49543	14642	16695.4	15768.5	15068.2	16924.2	16358.3	15909.4	5.7493	19290.5	23197.4	20910
60S ribosomal protein L22		P35268;K7ERI7;K7EMH1;K7EJT5;K7EKS7;K7ELC4;K7EP65	6	4	14844	59.8621	1.15507	CSN-38	SN-38	8.70383e-09	3.6828e-08	1	1.08564	CSN-38	Mono treatments	0.00996491	0.034713	0.828781	1.0364	CBD	C	0.0206769	0.0356635	0.696747	1.08829	C	SN	9.77518e-06	0.000198836	1	87316.2	93576.7	91977.4	89440.4	95882.1	92251.9	91740.8	3.29567	80754.6	79887	78780.5	78554.9	78183.9	80387.3	79424.7	1.33484	89275.7	88797.2	91734.8
Calcium/calmodulin-dependent 3'_5'-cyclic nucleotide phosphodiesterase 1A		P54750	7	1	61480.2	32.0218	1.73058	SN-38	CBD	8.79132e-09	3.70385e-08	1	1.35272	Mono treatments	CSN-38	0.0586102	0.103438	0.527778	1.28211	C	CBD	0.00166459	0.00517148	0.968821	1.3498	SN	C	0.000157873	0.00139525	0.999485	567.524	554.255	642.503	673.313	560.745	535.522	588.977	9.39146	922.48	1093.26	1142.47	909.227	944.277	1047.62	1009.89	9.70511	617.66	672.239	503.595
V-type proton ATPase subunit	ATP6V0D1	F5GYQ1;P61421;J3QL14;R4GN72;H3BQB4;H3BSG7;H3BQJ1	8	1	45116.3	71.0123	1.8573	SN-38	CBD	8.84858e-09	3.71204e-08	1	1.24116	Mono treatments	CSN-38	0.271905	0.270323	0.205788	1.572	C	CBD	7.21938e-05	0.000487115	0.999929	1.18149	SN	C	0.0161207	0.0369177	0.740468	4497.16	3863.37	3847.07	4395.99	4393.47	3777.45	4129.08	8.03525	7003.59	5679.61	6932.4	7544.42	6148.2	6666.92	6662.52	9.95054	4270.76	2971.16	3754.83
Probable phospholipid-transporting ATPase IIA		O75110;A0A0A0MR22	14	2	120065	67.7542	1.25166	CSN-38	Control	9.27647e-09	3.87498e-08	1	1.0973	CSN-38	Mono treatments	0.0124577	0.0395766	0.800234	1.21117	CBD	C	4.25577e-06	5.53383e-05	1	1.07019	SN	C	0.00845349	0.0236398	0.83717	17001.6	17011.2	16825	16854.3	16982.7	15084.7	16626.6	4.56778	14052.4	14465.1	14427.5	13306.9	14875.4	14168.4	14215.9	3.71855	15722.8	17257.4	15430
Retroelement silencing factor 1		Q9HCM1;J3KPI3	24	2	196682	122.341	2.93968	Control	CSN-38	9.37559e-09	3.8998e-08	1	1.9007	Mono treatments	CSN-38	0.000528668	0.00736294	0.990162	2.09642	C	CBD	2.49716e-05	0.000210919	0.999998	1.2253	C	SN	0.119859	0.149371	0.336975	346.819	303.057	242.77	200.004	279.308	349.341	286.883	20.5074	866.727	686.847	791.282	689.399	546.884	548.525	688.278	18.604	447.654	410.629	450.578
Dihydropyrimidinase-related protein 2	DPYSL2	A0A1C7CYX9;Q16555;E5RFU4;H0YBT4	26	5	74073.3	218.769	1.46806	CSN-38	Control	9.46203e-09	3.91914e-08	1	1.18718	CSN-38	Mono treatments	0.0179709	0.0493189	0.747058	1.39575	CBD	C	2.23341e-06	3.37637e-05	1	1.07743	SN	C	0.0659261	0.0994122	0.462423	12438.5	14657.5	14017.4	11410.1	13207.2	13506.6	13206.2	8.74565	9009.48	10800.5	10236.7	8881.41	9559.42	9665.82	9692.22	7.5348	11792.6	14001	13069
ATP-citrate synthase		P53396;K7ESG8	58	12	121752	462.444	1.27962	CSN-38	Control	1.00738e-08	4.15502e-08	1	1.12572	CSN-38	Mono treatments	0.000867437	0.00965175	0.982062	1.18922	CBD	C	5.11763e-05	0.00037216	0.999974	1.08421	SN	C	0.000833774	0.00441577	0.988063	25269.1	27011.6	25874.9	24070.3	26932.6	25818.7	25829.5	4.24995	21327.7	22952.2	22135.5	20983.8	22056.8	21854.4	21885.1	3.13585	23283.3	26111.2	23067.5
60 kDa SS-A/Ro ribonucleoprotein		P10155;G5E9R9;H0Y9N5;D6RDN1;D6RE09	26	3	61412.1	188.888	1.20409	CBD	Control	1.03716e-08	4.25996e-08	1	1.00236	Mono treatments	CSN-38	0.890551	0.542189	0.052236	1.20409	CBD	C	8.15349e-07	1.64955e-05	1	1.15543	SN	C	7.3198e-07	3.053e-05	1	8104.16	8668.31	7934.05	8659.65	7829.31	8386.74	8263.7	4.39137	8122.16	8194.16	7845.78	8068.84	8349.04	8094.13	8112.35	2.03372	8415.22	8520.04	8992.67
ATP-dependent 6-phosphofructokinase_ platelet type		Q01813;B1APP6;Q5VSR5;H0Y757;V9GYV7;V9GY25	36	5	86508.7	361.416	1.30155	CBD	SN-38	1.05292e-08	4.30667e-08	1	1.10661	CSN-38	Mono treatments	0.0997941	0.142486	0.413762	1.27278	CBD	C	4.77302e-05	0.000354225	0.999979	1.0226	C	SN	0.318094	0.285705	0.158644	35039.9	37553.3	36041.5	32989.5	37204.1	33912.2	35456.8	5.11371	27326.6	29203.9	28922.5	26707.1	27899.6	26997.4	27842.8	3.6951	34481.6	40030.9	36307.6
Ly6/PLAUR domain-containing protein 3		O95274	5	2	37054.3	29.4794	2.10219	SN-38	CBD	1.09289e-08	4.45158e-08	1	1.26088	Mono treatments	CSN-38	0.321707	0.300063	0.175175	1.2476	C	CBD	0.0107193	0.0219239	0.804577	1.68499	SN	C	8.28356e-06	0.000178444	1	703.293	1018.81	1055.02	807.093	813.158	729.784	854.528	17.3245	1471.91	1482.68	1604.74	1428.46	1367.75	1406.11	1460.27	5.64825	684.422	694.765	781.796
RNA-binding protein 4		Q9BWF3;E9PB51;J3QRR5	15	2	40713.1	106.947	2.04962	SN-38	CBD	1.13864e-08	4.61875e-08	1	1.3538	Mono treatments	CSN-38	0.181015	0.206446	0.286459	1.6907	C	CBD	5.42507e-05	0.000387896	0.999969	1.21229	SN	C	0.0330962	0.0619074	0.60629	2616.41	2083.9	2152.54	2578.02	2169.93	2228.32	2304.85	10.0405	4804.78	3606.02	4144.55	4812.23	3422.84	4375.22	4194.27	14.0281	2345.98	1798.87	2028.86
E3 ubiquitin-protein ligase RNF216		Q9NWF9	3	1	101231	17.3936	1.54054	CSN-38	Control	1.23088e-08	4.97237e-08	1	1.26992	CSN-38	Mono treatments	0.00595855	0.0261222	0.88363	1.40203	CBD	C	0.000104064	0.00062485	0.999813	1.02418	SN	C	0.526333	0.386364	0.0915326	13940.5	15412.3	16077.7	14684.7	17629.4	17074.8	15803.2	8.90434	9768.64	10640.4	10335.5	10162.1	11422.6	10708.8	10506.3	5.36793	12772	16106.6	13001.4
Transforming acidic coiled-coil-containing protein 3		Q9Y6A5;A0A087WUE2;A0A494C117	11	1	91215.2	53.4919	3.07153	SN-38	CBD	1.25232e-08	5.03825e-08	1	1.90321	Mono treatments	CSN-38	0.0897441	0.133528	0.436771	1.60078	C	CBD	0.00789007	0.0173458	0.845964	1.91877	SN	C	1.63134e-05	0.000277477	0.999999	1498.4	941.141	1185.58	1236.02	982.956	1062.52	1151.1	17.7705	3357.4	3068.36	3519.64	3634.92	3061.59	3190.7	3305.43	7.23514	1348.25	922.596	1183.57
Platelet-activating factor acetylhydrolase IB subunit alpha1		Q15102;M0R389;M0R1K3;M0QXS6;M0QZT2;M0R323	7	2	25848.3	51.6014	1.42881	CSN-38	SN-38	1.29051e-08	5.15382e-08	1	1.25978	CSN-38	Mono treatments	0.00141493	0.012359	0.969138	1.24921	CBD	C	0.000729578	0.00274091	0.990288	1.01533	C	SN	0.550294	0.397916	0.0867509	5801.69	6363.46	6336.99	5560.67	6456.46	6160.47	6113.29	5.82991	4169.62	4557.52	4214.4	4026.83	4478.22	4224.96	4278.59	4.67338	4868.16	5984.19	5269.84
Ephrin type-A receptor 2		P29317	20	6	109749	131.528	1.37128	SN-38	CBD	1.29154e-08	5.15382e-08	1	1.04775	Mono treatments	CSN-38	0.655697	0.465795	0.0738878	1.04702	C	CBD	0.195447	0.189321	0.241521	1.3097	SN	C	3.97747e-07	2.00975e-05	1	1508.89	1618.52	1492.8	1549.83	1575	1721.67	1577.79	5.31195	1873.97	1932.01	1962.55	1917.45	2014.22	1771.62	1911.97	4.35002	1386.32	1449.66	1454.1
A disintegrin and metalloproteinase with thrombospondin motifs 8		Q9UP79	3	1	98741.5	18.9122	14.3177	Control	CSN-38	1.35046e-08	5.36152e-08	1	7.0372	Mono treatments	CSN-38	0.0287913	0.0667545	0.667521	10.0963	C	CBD	5.63536e-05	0.000399454	0.999965	1.13127	C	SN	0.0522064	0.084162	0.511932	17.354	49.6125	74.4583	136.085	36.768	84.4523	66.455	63.1726	770.956	927.088	715.464	788.909	854.869	989.153	841.073	12.2332	148.305	130.12	118.107
V-type proton ATPase catalytic subunit A		P38606;C9JVW8;C9JA17	38	10	68703.4	285.774	1.261	SN-38	CBD	1.35452e-08	5.36152e-08	1	1.06304	Mono treatments	CSN-38	0.336059	0.308382	0.167561	1.08177	C	CBD	0.00606909	0.0142884	0.876628	1.16568	SN	C	1.7543e-05	0.000292358	0.999999	12088.3	11847.8	11324.3	11991.7	11294.6	11490.4	11672.9	2.97431	13066.6	13387	13993.4	13596.9	14393.1	14609.4	13841.1	4.31551	10875	10828.9	10894.6
Histone acetyltransferase KAT2A		Q92830	7	1	94895.2	40.2125	1.7771	CSN-38	Control	1.41436e-08	5.55587e-08	1	1.3723	CSN-38	Mono treatments	0.00313375	0.0185516	0.932609	1.53094	CBD	C	0.000143481	0.000807221	0.999588	1.05902	SN	C	0.290032	0.268439	0.173181	1349.55	1053.98	1055.13	1123.45	1089.21	1136.99	1134.72	9.75077	690.188	613.063	752.667	590.186	726.558	684.573	676.206	9.36084	973.695	991.119	1147.05
T-complex protein 1 subunit beta		P78371;F5GWF6;F8VQ14	39	13	57830.5	343.871	1.18316	Control	CBD	1.41494e-08	5.55587e-08	1	1.04113	Mono treatments	CSN-38	0.340565	0.310854	0.165266	1.18316	C	CBD	9.04707e-06	9.25191e-05	1	1.01121	C	SN	0.553033	0.398263	0.086231	56032.5	59251	58830.8	55255.4	58025.2	57019.9	57402.5	2.75207	64288.5	67297.3	64376.9	61067.2	65608	64040.4	64446.4	3.18683	55438.8	58473.7	56647.4
Hypoxanthine-guanine phosphoribosyltransferase		P00492	13	3	24807.5	119.599	1.31981	CSN-38	SN-38	1.43278e-08	5.60352e-08	1	1.1938	CSN-38	Mono treatments	0.0020299	0.0150178	0.955345	1.17832	CBD	C	0.000377714	0.00162638	0.996854	1.02781	C	SN	0.170057	0.190161	0.267666	20315.8	24061.5	22299.4	21677	23813.8	23181.7	22558.2	6.29949	16964.5	17434.3	17475.2	16427.5	17557.9	16692.8	17092	2.74207	19359.6	22397.5	20968.1
Spliceosome RNA helicase DDX39B		Q13838;A0A0G2JJZ9;Q5STU3;A0A140T9X3;F6WLT2;A0A140T996;A0A140T9X9;A0A140TA18;F6UJC5;A0A0A0MT12;F6S4E6;F6TRA5;A0A140T973;A0A140T9K1;A0A140T9L4;H0Y400;H0YCC6;A0A0G2JJL7;F6QYI9;A0A140T9K2;F6U6E2;K7EN69;A0A0G2JHN7;F6S2B7;F6SXL5;K7EIL8;K7EL56;K7ENP6	24	3	49447.7	214.27	1.19555	CBD	SN-38	1.4917e-08	5.81081e-08	1	1.07434	CSN-38	Mono treatments	0.0955076	0.138874	0.423284	1.13685	CBD	C	2.48905e-05	0.000210919	0.999998	1.05163	C	SN	0.00938412	0.025427	0.823276	31749.8	33126.8	33272.9	29839.4	33354.3	33351.8	32449.2	4.37378	27867.7	28534.7	26932.8	26298.2	27738.7	27710.5	27513.8	2.84897	32117.4	34562.9	32687.4
Tyrosine-protein kinase Lck		P06239;Q573B4;E9PJ92;E9PAP0;F8W6B9;E9PKQ8	13	2	58513.9	79.8671	1.328	CSN-38	SN-38	1.72143e-08	6.67919e-08	1	1.21866	CSN-38	Mono treatments	0.000160766	0.00374021	0.998158	1.04139	CBD	C	0.169342	0.170687	0.268472	1.13257	C	SN	0.000835709	0.00441577	0.988021	8153.72	7168.46	7290.74	7347.58	8070.26	7397.2	7571.33	5.63317	5823.93	5469.74	5910.41	5706.25	5650.31	5647.18	5701.3	2.69385	7047.85	6433.17	6865.36
Protein kish-A		Q8TBQ9	2	1	8345.01	13.3555	1.3206	CSN-38	SN-38	1.74001e-08	6.7247e-08	1	1.24059	CSN-38	Mono treatments	1.34894e-05	0.000890874	0.999984	1.09711	CBD	C	0.01087	0.0221399	0.80255	1.02906	C	SN	0.369017	0.312862	0.136603	4422.25	4910.83	4783.55	4541.22	4453.78	4636.24	4624.65	4.15265	3151.02	3579.93	3616.49	3469.36	3611.78	3582.96	3501.92	5.14061	3929.26	4059.07	4307.65
Epidermal growth factor receptor substrate 15-like 1		Q9UBC2;M0R165;M0R2S2;M0R3I1;M0R1V5;M0QX30;K7EJR2;M0R330	43	4	94369.3	276.159	1.28273	Control	CSN-38	1.78709e-08	6.87959e-08	1	1.15263	Mono treatments	CSN-38	0.000205869	0.00438473	0.997316	1.06351	C	CBD	0.0307065	0.0480026	0.621279	1.16705	C	SN	0.00020147	0.00160546	0.999112	3319.99	3210.04	3327.32	3495.83	3393.07	3242.76	3331.5	3.10706	3872.04	3335.92	3579.82	3703.99	3656.24	3822.41	3661.74	5.24915	4302.06	3826.06	4004.37
Band 4.1-like protein 2		O43491;E9PHY5;E9PK52;E9PII3;A0A2R8Y5B3;E9PQD2;Q6R5J7;E9PIG0;E9PRG1;H0Y5B0;E9PJP4;E9PPC9;E9PQN0;Q6ZSX4	28	3	113101	171.493	1.15248	CSN-38	Control	1.87547e-08	7.17368e-08	1	1.08006	CSN-38	Mono treatments	0.0100884	0.0349478	0.827282	1.12486	CBD	C	0.000286435	0.00134688	0.998153	1.00923	SN	C	0.548412	0.397713	0.0871113	3587.56	3672.53	3665.96	3722.94	3636.2	3700.82	3664.33	1.31004	3261.32	3224.91	3101.07	3204.48	3278.95	3182.55	3208.88	1.98339	3643.96	3813.84	3347.6
Transmembrane protein 161A		K7EPA3;Q9NX61;K7EQ34	7	1	51122.9	41.2429	250.688	SN-38	CBD	1.8781e-08	7.17368e-08	1	30.8952	Mono treatments	CSN-38	0.207628	0.225552	0.258401	228.299	C	CBD	2.21896e-06	3.37637e-05	1	1.09807	SN	C	0.00779862	0.0223832	0.84742	0.699939	72.3139	19.977	27.6398	0.249558	74.738	32.603	102.656	1794.15	2050.66	2043.25	2116.97	2028.53	2005.75	2006.55	5.50831	1.03156	17.8182	0.0865941
Ribosome production factor 2 homolog		Q9H7B2;Q5VXN0	16	1	35754	108.063	1.59191	CBD	Control	1.93788e-08	7.33866e-08	1	1.06554	CSN-38	Mono treatments	0.369891	0.326499	0.151353	1.59191	CBD	C	1.30322e-07	4.06163e-06	1	1.21199	SN	C	0.000496562	0.00307072	0.994857	2265.44	2419.75	2875.3	3214.08	2703.73	2925.26	2733.93	12.7365	2105.22	2153.49	2305.38	2422.19	2266.4	2055.96	2218.1	6.20809	3071.79	2894.84	2897.81
60S ribosomal protein L7-like 1		Q6DKI1;A0A1W2PQ76;R4GMU7	8	2	29840.3	49.3616	1.32429	Control	CSN-38	1.94406e-08	7.33866e-08	1	1.09449	Mono treatments	CSN-38	0.00309967	0.0185254	0.933276	1.18446	C	CBD	0.000145034	0.000811609	0.999578	1.23658	C	SN	1.1218e-06	4.07238e-05	1	1984.27	2179.14	2297.07	2055.94	2213.74	2040.3	2128.41	5.64155	2259.58	2215.99	2323.77	2257.52	2404.26	2215.18	2279.38	3.1984	2302.61	2195.44	2300.46
Parkinson disease protein 7		Q99497;K7ELW0;K7EN27	16	4	20062.2	176.493	1.21017	CSN-38	Control	1.94456e-08	7.33866e-08	1	1.05902	CSN-38	Mono treatments	0.00920938	0.0333709	0.838166	1.12259	CBD	C	9.56571e-05	0.000596133	0.999849	1.16287	SN	C	1.43505e-07	1.03424e-05	1	102486	111729	108554	101386	109956	103870	106330	4.04541	101304	105544	100269	100806	105132	99989.1	102174	2.44238	96946.3	105807	99414.2
Acetyl-CoA acetyltransferase_ cytosolic		Q9BWD1	16	1	41864.2	126.812	1.60268	CSN-38	Control	1.9512e-08	7.33866e-08	1	1.15385	CSN-38	Mono treatments	0.0032243	0.0186365	0.93085	1.43408	CBD	C	3.14913e-05	0.000254454	0.999994	1.34389	SN	C	1.42901e-05	0.000259381	1	10710.2	11494.5	11317.7	9571.96	9616.15	9439.5	10358.3	9.00319	8591.32	9269.77	8833.29	8391.79	8958.86	8069.31	8685.72	4.91913	8790.11	10826.8	9733.4
Leucine-rich repeat serine/threonine-protein kinase 2	LRRK2	E9PC85;H7C3B6	13	1	145109	63.4958	Infinity	SN-38	CBD	1.98161e-08	7.42457e-08	1	Infinity	Mono treatments	CSN-38	0.0359209	0.0761258	0.626257	Infinity	C	CBD	0.000613818	0.00238656	0.992643	1.30647	SN	C	0.337161	0.296254	0.149801	0	0	0	0	0	0	0	#DIV/0!	73.0184	138.282	54.6361	35.4449	47.447	91.9892	73.4696	51.0064	0	0	0
DNA topoisomerase 2-beta		Q02880;H7BZ82	74	2	184237	464.321	2.49965	Control	CSN-38	2.03124e-08	7.58161e-08	1	1.53589	Mono treatments	CSN-38	0.0325525	0.0719712	0.644906	2.38362	C	CBD	2.58525e-08	1.05751e-06	1	1.23555	C	SN	0.00104705	0.00517282	0.983299	634.592	271.45	596.408	453.403	642.75	637.018	539.27	27.7181	987.52	1113.95	956.996	1155.08	1146.76	1185.69	1091	8.73157	558.594	634.863	659.034
Ankyrin and armadillo repeat-containing protein		Q7Z5J8;E7EWS1	11	2	163908	52.7276	1.70475	SN-38	CBD	2.10654e-08	7.83288e-08	1	1.09704	Mono treatments	CSN-38	0.642116	0.459817	0.0759949	1.61842	C	CBD	4.88813e-06	5.98802e-05	1	1.05334	SN	C	0.251802	0.246806	0.19656	3156.22	2525.47	2664.84	2672.37	2211.33	2296.44	2587.78	13.0096	3940.86	3633.27	3486.05	3792.3	3165.83	3453.25	3578.59	7.64811	2153.7	1921.61	2242.37
Signal-induced proliferation-associated protein 1		Q96FS4;F6RY50;E9PIB3	7	2	112891	42.0922	1.94865	Control	CSN-38	2.13479e-08	7.90797e-08	1	1.45289	Mono treatments	CSN-38	0.0106508	0.0361019	0.820576	1.73516	C	CBD	5.57017e-05	0.000396264	0.999966	1.09306	C	SN	0.247504	0.244303	0.199496	468.593	597.488	529.195	603.067	467.197	617.084	547.104	12.5141	858.59	891.964	893.973	1084.75	1132.52	990.302	975.349	11.6088	473.258	667.897	532.043
Acetyl-CoA acetyltransferase_ mitochondrial		P24752;A0A5F9ZHL1;A0A5F9ZHJ7;A0A5F9ZHJ0;A0A5F9ZHD4;A0A5F9ZI66;A0A5F9ZHH9;H0YEL7;A0A5F9ZHL7;E9PRQ6	20	6	45484.8	153.458	1.30583	CSN-38	Control	2.16307e-08	7.98258e-08	1	1.0703	CSN-38	Mono treatments	0.0539423	0.0982536	0.545049	1.27656	CBD	C	3.84802e-07	9.81232e-06	1	1.16356	SN	C	0.000105663	0.00107489	0.999805	4689.65	5147.02	5342.67	5232.56	5534.83	4837.38	5130.68	6.16008	4212.66	4730.21	4542.16	4430.21	4922.1	4592.95	4571.71	5.34146	4962.61	5476.66	4888.96
Double-stranded RNA-binding protein Staufen homolog 1		O95793;Q5JW30;A0A087X1A5;Q5JW28	23	3	63467.5	153.943	1.33659	Control	CSN-38	2.27701e-08	8.37161e-08	1	1.14139	Mono treatments	CSN-38	0.0117831	0.0380989	0.807626	1.27647	C	CBD	4.10635e-06	5.37514e-05	1	1.08166	C	SN	0.00533031	0.0167636	0.890177	6667.23	8238.78	7884.85	7170.53	8037.51	7886.87	7647.63	7.85381	9053.83	9365.63	9403.22	9218.39	9679.19	9980.13	9450.07	3.52066	7348.8	7891.45	7929.08
Zinc phosphodiesterase ELAC protein 2		Q9BQ52;G5E9D5;E7ES68;H7C2I4;V9GYS7;V9GZ72;J3QL08;J3QLK4;J3QRS2;V9GYU5	40	4	93473.8	267.83	2.26666	SN-38	CSN-38	2.31734e-08	8.4881e-08	1	2.16599	Mono treatments	CSN-38	7.84187e-08	2.36492e-05	1	1.10996	CBD	C	0.289875	0.250226	0.173268	1.21817	SN	C	0.00419432	0.0141869	0.912453	954.58	993.367	875.32	1300.02	708.661	904.472	956.069	20.394	2099.95	2606.41	2120.99	1990.23	2212.87	1972.06	2167.09	10.7438	1816.25	1521.71	2027.86
Ras-related protein Rab-30		Q15771;E9PMJ1;E9PS06;H0YDK7;E9PNB9;E9PRF7;E9PJQ5;E9PI18;E9PLM3;E9PQ07;E9PRX0;E9PPW9	10	1	23400.4	73.0742	4.85954	SN-38	CSN-38	2.38415e-08	8.70033e-08	1	3.22976	Mono treatments	CSN-38	0.00425236	0.0220009	0.911847	1.92889	C	CBD	0.00424889	0.0107507	0.91134	1.57461	SN	C	0.00280378	0.0106724	0.94234	180.692	114.404	103.539	151.859	110.941	109.518	128.492	24.013	531.948	630.084	730.023	808.616	462.346	583.462	624.413	20.4603	150.968	134.939	402.538
Fructose-1_6-bisphosphatase 1		P09467;A0A3B3IUC7;Q5VZC3	29	6	37241.7	239.256	1.25383	CSN-38	Control	2.42816e-08	8.82815e-08	1	1.0724	CSN-38	Mono treatments	0.00941282	0.0338683	0.835602	1.20181	CBD	C	2.11133e-05	0.000184246	0.999999	1.13655	SN	C	1.77475e-05	0.000292358	0.999999	69879.4	77812.6	73102.5	69745.1	75011.4	73628.9	73196.6	4.22025	65613.4	67275.1	64406.7	64327.9	69543.2	66935.4	66350.3	2.99942	67859.9	74024.4	73266.2
Regulating synaptic membrane exocytosis protein 2	RIMS2	A0A0J9YWD4	17	1	129364	85.0463	Infinity	CBD	SN-38	2.66024e-08	9.63621e-08	1	23.9385	Mono treatments	CSN-38	0.135445	0.172557	0.347731	55.7961	CBD	C	1.83748e-05	0.000164742	0.999999	Infinity	C	SN	0.127977	0.156601	0.323661	0	0.778674	17.1677	0	0.309814	0	3.04269	227.644	0	0	0	0	0	0	0	#DIV/0!	143.008	232.513	101.484
Flavin reductase (NADPH)		P30043;M0R192;A0A2R8YEP4;A0A2R8Y7Y9;M0QZL1	13	3	22233.4	166.252	1.22708	CSN-38	Control	2.69984e-08	9.74369e-08	1	1.09956	CSN-38	Mono treatments	0.0015655	0.013082	0.965684	1.16022	CBD	C	8.86279e-06	9.15886e-05	1	1.07173	SN	C	0.00420474	0.0141869	0.91224	45131.2	43106.9	48097.7	44535.9	47608.9	48383	46143.9	4.72924	42413.1	39371.7	39493.4	38949.3	40250.8	41333.5	40302	3.30528	44444.5	42291.2	42461.2
Cyclic nucleotide-gated cation channel beta-1		Q14028;H3BQW3	3	1	140590	14.5488	2.67136	Control	CSN-38	2.74412e-08	9.86725e-08	1	1.90059	Mono treatments	CSN-38	8.15445e-05	0.00271493	0.999397	1.71232	C	CBD	6.25925e-05	0.000435863	0.999953	1.19199	C	SN	0.0178147	0.0395498	0.723308	589.16	1177.02	841.19	828.697	538.343	634.387	768.133	30.7479	1788.27	1675.87	1784.67	1865.98	1455.68	1758.25	1721.45	8.35446	1229.47	1440.15	1410.91
Cytoplasmic dynein 2 intermediate chain 1		H7C022	6	1	61230.5	30.2705	1.40681	Control	CSN-38	2.78081e-08	9.96268e-08	1	1.17375	Mono treatments	CSN-38	0.000375268	0.00587216	0.993713	1.24944	C	CBD	0.000126491	0.000730475	0.999696	1.15167	C	SN	0.000842495	0.00441592	0.987873	3263.92	3478.73	3394.54	3539.85	3289.9	3180.08	3357.84	4.08603	3876.87	4012.03	4311.71	3849.57	4485.39	4074.77	4101.72	6.1116	3470.15	3973	3342.79
Prostaglandin E synthase 3	PTGES3	A0A087WYT3;Q15185;B4DDC6	8	4	19440.1	82.4326	1.17945	CSN-38	Control	2.82455e-08	1.00826e-07	1	1.09869	CSN-38	Mono treatments	0.0104378	0.0355568	0.823092	1.14033	CBD	C	3.00615e-06	4.18616e-05	1	1.00668	SN	C	0.553222	0.398263	0.0861954	58433	64477.5	64239.7	61892.1	65652.6	57418.7	62018.9	5.50199	51733.3	53349	51747.1	52525.4	53944.3	54306.2	52934.2	2.08547	56636	61002.6	61386.9
Nicotinamide phosphoribosyltransferase		P43490;A0A0C4DFS8;C9JG65;C9JF35	27	3	55806.3	197.975	1.34622	CBD	Control	2.89536e-08	1.02979e-07	1	1.06459	CSN-38	Mono treatments	0.19373	0.216618	0.272481	1.34622	CBD	C	8.26956e-06	8.68291e-05	1	1.11568	SN	C	0.00387089	0.0134781	0.91914	5819.66	6074.15	5782.95	6215.15	5733.31	5505.38	5855.1	4.3289	5380.83	4671.74	4860.37	5319.48	4733.71	4942.92	4984.84	5.99914	6474.92	5753.92	6178.44
Progranulin		P28799;K7EKL3;K7EMR1;K7EPL0;K7EQ05;K7EJY4;K7EK92;K7ELY1;K7EM89;K7ENI2;K7ENN1;K7EQA7;K7EQK6;K7ERM2	12	3	68562.9	83.5806	1.32615	CSN-38	Control	3.04185e-08	1.07798e-07	1	1.13679	CSN-38	Mono treatments	0.00569857	0.0256978	0.8877	1.2517	CBD	C	1.24742e-05	0.000121296	1	1.08145	SN	C	0.0157749	0.0363809	0.744119	7966.46	7057.58	6570.48	6617.92	6832.19	7058.02	7017.11	7.25984	5896.05	6019.48	5603.23	5502.23	5824.54	5488.48	5722.34	3.8781	6546.04	6983.69	6180.04
Target of rapamycin complex 2 subunit MAPKAP1		Q9BPZ7;B1AMA5;B1AMB1;B1AMB2	7	1	59579.1	33.3052	1.95739	SN-38	CBD	3.14264e-08	1.1097e-07	1	1.29155	Mono treatments	CSN-38	0.24454	0.250827	0.226018	1.72356	C	CBD	0.000101054	0.000611174	0.999826	1.13566	SN	C	0.0727031	0.106253	0.441619	642.172	659.427	811.945	790.886	675.578	794.557	729.094	10.6666	1030.74	1259.49	1189.74	1343.76	1395.49	1259.76	1246.5	10.2597	502.164	596.411	774.727
Keratin_ type I cytoskeletal 13		P13646;K7ERE3;K7EMD9	27	2	49930.5	261.115	1.3856	CBD	SN-38	3.36336e-08	1.18338e-07	1	1.13757	CSN-38	Mono treatments	0.0911948	0.134902	0.433298	1.35334	CBD	C	2.50292e-05	0.000210919	0.999998	1.02384	C	SN	0.5817	0.40989	0.0810971	1950.14	1871.71	2005.73	1699.55	2015.89	2176.15	1953.19	8.17189	1347.22	1358.67	1462.54	1394.19	1574.15	1500	1439.46	6.1686	1828.82	2024.68	2038.94
Sodium/potassium-transporting ATPase subunit alpha-1		P05023;Q5TC01;Q5TC02;Q5TC05	43	11	114208	362.998	1.18966	SN-38	CBD	3.41872e-08	1.19856e-07	1	1.02386	Mono treatments	CSN-38	0.626532	0.452537	0.0785534	1.15784	C	CBD	2.14836e-06	3.32146e-05	1	1.02748	SN	C	0.0480287	0.0787856	0.529508	25100.4	26971.3	27087.6	24100.6	26222.6	24593.5	25679.3	4.91172	27681	29152.8	28686.6	28011.8	29006.3	28878	28569.4	2.06512	23394.4	25309.2	23922.9
Delta(3_5)-Delta(2_4)-dienoyl-CoA isomerase_ mitochondrial		Q13011;M0R248	17	3	36158.4	136.737	1.66074	CSN-38	Control	3.58226e-08	1.25143e-07	1	1.27956	CSN-38	Mono treatments	0.00287433	0.0179959	0.937734	1.45327	CBD	C	7.34964e-05	0.000487527	0.999926	1.14254	SN	C	0.000371969	0.0025144	0.996943	17757.1	20464.6	19181.4	15374.6	21245.6	18033	18676.1	11.2862	12282	13898.7	12846	12298.7	12966.7	12799.4	12848.6	4.59466	14801.9	18196.6	16198.8
Endoplasmin		P14625;A0A1W2PRR1;Q96GW1;H0YIV0;F8W026	59	12	92754.2	568.451	1.27954	CSN-38	SN-38	3.85936e-08	1.34345e-07	1	1.13299	CSN-38	Mono treatments	0.0321698	0.0713931	0.647115	1.17735	CBD	C	0.000465934	0.00191792	0.995399	1.0691	C	SN	0.0071078	0.021032	0.858694	57034.3	63531.6	64762.1	59319.1	62638.7	65252.5	62089.7	5.2317	47301.9	49434.7	48680.3	45955.4	50689.8	49087	48524.9	3.44253	55718.6	65135	58933.8
Twinfilin-2		Q6IBS0;D6RG15;H0Y858;H7C5I2	7	1	39776.2	36.1858	2.94755	SN-38	CBD	3.87745e-08	1.34498e-07	1	1.90857	Mono treatments	CSN-38	0.0949184	0.138616	0.424625	2.83243	C	CBD	4.61624e-05	0.000346527	0.999981	1.04064	SN	C	0.737433	0.470922	0.0612932	119.396	164.344	227.86	196.458	178.962	270.072	192.849	27.0467	433.536	686.327	551.61	437.619	573.974	614.85	549.653	18.1132	152.603	257.308	188.701
ADP-ribosylation factor 6		P62330	12	3	20196.3	106.01	1.26011	CSN-38	SN-38	4.09133e-08	1.41417e-07	1	1.1478	CSN-38	Mono treatments	0.0059801	0.0261259	0.883297	1.13821	CBD	C	0.00160056	0.00501219	0.970338	1.05051	C	SN	0.0224707	0.0465399	0.681437	18811.2	20126.8	19753.1	18038.8	19846.6	18745.2	19220.3	4.21823	15232.2	15920	15331.5	14579.1	15463.8	14990.5	15252.8	2.95963	18111.2	20023.9	18091.5
Neuronal cell adhesion molecule		Q92823;F8W775;C9JYY6;A0A087X2B3;C9JH43;H7C132	26	1	144745	152.477	10.7607	Control	CSN-38	4.24928e-08	1.45894e-07	1	3.08918	Mono treatments	CSN-38	0.000104066	0.0030582	0.999086	3.02859	C	CBD	1.34712e-05	0.000127165	1	4.0988	C	SN	1.27263e-08	2.77194e-06	1	143.961	466.369	218.594	43.9769	229.94	219.228	220.345	63.3954	564.709	686.466	424.312	503.037	577.824	714.517	578.477	18.9077	423.018	1064.98	719.778
Heterogeneous nuclear ribonucleoprotein D-like	HNRNPDL	A0A087WUK2;O14979	17	2	40211.3	146.327	1.28382	Control	SN-38	4.25059e-08	1.45894e-07	1	1.06732	CSN-38	Mono treatments	0.214748	0.230491	0.251623	1.01575	C	CBD	0.605618	0.409052	0.0772167	1.28382	C	SN	1.37102e-07	1.03424e-05	1	18476.1	18460.6	19621.1	17573.8	19343.7	18637.5	18685.5	3.88966	15044.9	15754.3	15312.9	14795.3	16305.4	15584	15466.1	3.48458	17663.5	20440.2	18768.3
Stomatin		P27105;F8VSL7	13	2	31901.9	103.26	1.59643	CSN-38	Control	4.41231e-08	1.50917e-07	1	1.31329	CSN-38	Mono treatments	0.00032051	0.00551524	0.99493	1.08817	CBD	C	0.133627	0.142551	0.314958	1.34303	SN	C	9.75977e-05	0.00100696	0.999841	22203.6	30079.7	28115.6	25125.5	27173.1	28473.3	26861.8	10.4416	21729.3	23438.4	23170.5	20976.7	23711.6	22561.4	22598	4.70763	17022.2	18468.7	17990.9
Cytoplasmic dynein 1 heavy chain 1	DYNC1H1	A0A2R8YFZ7;A0A2R8YGC7	89	1	194639	672.11	1.264	CSN-38	Control	4.48236e-08	1.52781e-07	1	1.09009	CSN-38	Mono treatments	0.00370124	0.0205597	0.92182	1.19298	CBD	C	8.24761e-07	1.64955e-05	1	1.12609	SN	C	0.000143587	0.00132148	0.999587	13617.6	16013.3	15217.9	14055.4	15103.3	14076.7	14680.7	6.18996	12316.5	13903.3	13219.1	12867.8	13047.9	13119.1	13078.9	3.93983	13511	14021.7	14134.2
Matrix extracellular phosphoglycoprotein	MEPE	D6RAC8;Q9NQ76	2	1	55663.8	14.4391	2.23324	Control	CSN-38	4.65129e-08	1.5799e-07	1	1.27534	Mono treatments	CSN-38	0.00642546	0.027193	0.876506	1.92023	C	CBD	2.19855e-05	0.000191008	0.999998	1.60934	C	SN	0.000476417	0.00300298	0.995216	229.984	276.464	330.15	269.797	252.663	244.599	267.276	13.135	291.607	324.184	397.712	445.258	383.901	382.687	370.892	14.7804	293.639	289.498	280.41
Thioredoxin domain-containing protein 5		Q8NBS9	17	5	48313.2	162.683	1.24931	CSN-38	SN-38	4.67716e-08	1.58321e-07	1	1.13934	CSN-38	Mono treatments	0.00793705	0.0306598	0.85489	1.16116	CBD	C	0.000224038	0.00112697	0.998885	1.02745	C	SN	0.310936	0.28093	0.16217	37029.4	39725.3	38225.3	34299	37684.9	37421	37397.5	4.77188	29254	31102.1	29829	28605.6	31883.8	28932.6	29934.5	4.3317	34105.6	37826.1	34606.8
Proteasomal ubiquitin receptor ADRM1		Q16186;A0A087WX59;A0A087WUX6	11	2	42438.5	76.3957	1.39417	Control	CBD	4.81845e-08	1.62134e-07	1	1.01888	CSN-38	Mono treatments	0.696248	0.479302	0.068234	1.39417	C	CBD	2.24365e-06	3.37637e-05	1	1.07624	C	SN	0.0111592	0.0282629	0.798705	6024.94	7015.77	6905.06	6313.41	7308.32	7348.31	6819.3	7.90209	7342.4	7601.49	7555.05	7250.59	7963.6	7612.9	7554.34	3.29783	5600.83	6076.96	5566.33
Exportin-2		P55060	46	19	111215	374.459	1.30649	CBD	SN-38	4.82916e-08	1.62134e-07	1	1.10215	CSN-38	Mono treatments	0.116762	0.156038	0.379725	1.1762	CBD	C	0.000343165	0.00151756	0.997373	1.11077	C	SN	0.000502304	0.00309646	0.994754	337051	363471	354648	304820	352635	342289	342486	6.04001	261315	280341	268681	256086	281462	268818	269451	3.74331	334526	385672	349048
Ubiquinone biosynthesis monooxygenase COQ6_ mitochondrial		Q9Y2Z9;G3V434;G3V2L5;G3V4A6	5	1	51155.2	22.0691	6.07564	CBD	Control	4.83935e-08	1.62134e-07	1	1.98323	Mono treatments	CSN-38	0.22428	0.236864	0.24297	6.07564	CBD	C	1.10614e-05	0.000108694	1	1.38261	SN	C	0.129174	0.157968	0.32178	556.202	474.529	350.088	428.447	491.307	282.198	430.462	23.2078	410.483	248.846	200.429	400.033	334.142	305.19	316.521	26.1671	1614	1352.28	1429.05
Ankyrin repeat domain-containing protein 36C		Q5JPF3;E9PJI0;A0A087WYV7;A0A0C4DH05	64	3	201516	317.032	3.39736	CSN-38	Control	4.93143e-08	1.64657e-07	1	1.66458	CSN-38	Mono treatments	0.0119861	0.0385839	0.805377	2.82385	CBD	C	2.75898e-05	0.000228219	0.999996	1.25809	SN	C	0.324332	0.290184	0.155666	1046.86	1081.43	1070	1269.58	1213.84	1146.86	1138.1	7.78737	779.814	429.325	312.04	409.783	276.381	321.37	421.452	43.9637	1298.47	1061.5	897.501
OCIA domain-containing protein 2		Q56VL3;D6RD77;J3KPI9	9	1	17295.7	56.397	2.14069	SN-38	CSN-38	5.29323e-08	1.76138e-07	1	1.62862	Mono treatments	CSN-38	0.0129651	0.0402789	0.794821	1.69433	C	CBD	2.62545e-06	3.81841e-05	1	1.13156	SN	C	0.0037886	0.0133337	0.920866	5047.59	6918.49	5194.09	7435.34	10154.7	9785.52	7422.63	29.4605	15278.8	15372.3	16058.5	15853.1	16402.9	16371.8	15889.6	3.03978	6848.92	9001.91	7505.86
Glucosamine 6-phosphate N-acetyltransferase		Q96EK6;G3V4W4;G3V5E4	10	5	21091.3	93.2289	1.1633	CSN-38	Control	5.34284e-08	1.77189e-07	1	1.05963	CSN-38	Mono treatments	0.0292271	0.0673085	0.664793	1.1456	CBD	C	3.94834e-05	0.000305215	0.999988	1.05007	SN	C	0.00162545	0.00706005	0.969748	37994.8	41199.3	39313.8	38431.2	40427.4	38448	39302.4	3.23103	35081.6	36448.7	34861.8	34734.6	35807.7	35927.4	35477	1.92933	37056.6	41247.5	38113.6
Peroxidasin homolog		Q92626;H7C1W1;H7C3W2;C9J4I9	16	1	167898	78.415	1.85514	Control	CSN-38	5.57385e-08	1.84227e-07	1	1.2399	Mono treatments	CSN-38	0.00670012	0.0277117	0.87242	1.61663	C	CBD	7.27444e-05	0.000487527	0.999928	1.39247	C	SN	8.28569e-05	0.000892449	0.999897	1215.94	1007.47	1194.38	1023.04	1259.36	1181.79	1147	9.1992	1524.24	1659.85	1708.69	1511.34	1358.26	1406.24	1528.1	8.97108	1362.89	1301.57	1454.95
Filamin-B		H7C5L4	6	3	14259	57.4697	1.34541	CBD	SN-38	5.82065e-08	1.91739e-07	1	1.12602	CSN-38	Mono treatments	0.0813141	0.124982	0.458088	1.12718	CBD	C	0.00932209	0.0196971	0.824179	1.19361	C	SN	0.000116625	0.0011207	0.999751	11209.6	11130	12162.4	10643.4	12320.4	12051	11586.1	5.88679	8222.74	9088.13	8944.78	8553.7	9020.11	8815.07	8774.09	3.7542	11704.9	13180.1	11760.9
Mitogen-activated protein kinase kinase kinase 9		P80192;J3KPI6;A0A087WW79;G3V4P9;G3V347	21	2	122921	122.785	1.22812	SN-38	CBD	6.03261e-08	1.97693e-07	1	1.10776	Mono treatments	CSN-38	0.0668029	0.111921	0.500186	1.19517	C	CBD	2.07319e-05	0.000182161	0.999999	1.02757	SN	C	0.169399	0.190083	0.268407	5795.44	5659.57	6242.1	6449.31	6213.54	5323.07	5947.17	7.1549	7200.54	7442.18	7311.85	7219.25	7149.42	7251.87	7262.52	1.42203	6256.05	5864.11	5744.85
Translocation protein SEC63 homolog		Q9UGP8;A6PVC9	20	4	88396.3	122.22	1.21325	CSN-38	SN-38	6.04167e-08	1.97693e-07	1	1.11175	CSN-38	Mono treatments	0.0193906	0.0515569	0.735051	1.16456	CBD	C	0.000258149	0.00124233	0.998502	1.0155	C	SN	0.45691	0.355714	0.108082	6695.84	6465.73	6496.1	6036.06	6603.05	6201.37	6416.36	3.89694	5634.25	5337.9	5145.49	5171.43	5146.66	5295.62	5288.56	3.55075	6579.78	6773.16	6119.71
Microtubule-actin cross-linking factor 1_ isoforms 1/2/3/5	MACF1	E9PNZ4;E9PLY0	51	1	232688	291.937	1.46464	CSN-38	SN-38	6.19879e-08	2.0216e-07	1	1.27488	CSN-38	Mono treatments	0.00226039	0.0158485	0.95039	1.29078	CBD	C	0.000690939	0.00263425	0.99109	1.00536	C	SN	0.891211	0.520406	0.0518609	15078.6	15044	16646.6	13562.6	16680.4	16901.1	15652.2	8.41351	11297	10506.1	10637.9	9849.73	10734.1	11095.4	10686.7	4.72959	12885.9	14862.6	13631.8
Glutathione S-transferase Mu 3		P21266;A0A0A0MTN3	23	7	27015.9	215.633	1.30322	CSN-38	Control	6.36701e-08	2.06959e-07	1	1.15724	CSN-38	Mono treatments	0.00804341	0.0307331	0.853444	1.22893	CBD	C	4.64921e-05	0.000347095	0.999981	1.02336	SN	C	0.432313	0.343677	0.115082	36774.1	39481.9	36061.9	33305.8	33851.3	34789.8	35710.8	6.3319	26443.9	29701.5	26989.9	26579.9	30168.6	28368.3	28042	5.7901	30004.5	34447.5	34167.9
Calnexin		P27824;D6RGY2;H0Y9Q7;D6RDP7;D6RAU8;D6RB85;D6RFL1;H0Y9H1;D6RAQ8;D6RD16;D6RHJ3	34	13	68024.6	338.921	1.1548	CSN-38	SN-38	6.5055e-08	2.10762e-07	1	1.0896	CSN-38	Mono treatments	0.00673988	0.0277723	0.871835	1.02816	CBD	C	0.0473337	0.0663846	0.532569	1.08901	C	SN	6.23787e-05	0.000732883	0.999953	87810.6	84819.9	81336	80692.5	83656	79683.1	82999.7	3.65361	73610	70760.8	72229.3	73991.2	69541.3	71109.9	71873.8	2.40074	82329.3	80361.6	80903.5
Apoptosis regulator BAX		Q07812;K4JQN1;H0YA56	13	3	21298.5	91.005	1.36044	CSN-38	Control	6.55172e-08	2.11562e-07	1	1.12966	CSN-38	Mono treatments	0.00302233	0.0184367	0.934795	1.15872	CBD	C	0.00324702	0.00881803	0.932491	1.24986	SN	C	5.04225e-09	1.41845e-06	1	13845.1	15671	14082.2	13343.8	14972.7	13926.2	14306.8	5.96406	13090.3	13754.4	12842	13194.1	13044.7	12938.1	13143.9	2.45684	11483.7	13870.5	12031.7
Centrosomal protein kizuna		Q2M2Z5	2	1	75795.4	8.6836	1.54032	SN-38	CSN-38	6.61747e-08	2.12984e-07	1	1.27742	Mono treatments	CSN-38	0.0466089	0.0889313	0.574938	1.51276	C	CBD	1.40516e-06	2.33813e-05	1	1.00365	SN	C	0.98319	0.54619	0.0500441	785.354	574.706	555.058	681.967	570.473	503.628	611.864	16.8345	1098.73	937.652	984.628	903.895	892.303	837.604	942.469	9.6339	598.544	573.537	649.931
Vasodilator-stimulated phosphoprotein		P50552;K7ENL7;K7ENR7;K7EIG8	17	1	40000.9	136.408	1.26522	CSN-38	Control	6.81329e-08	2.1857e-07	1	1.13363	CSN-38	Mono treatments	8.17119e-06	0.000678414	0.999995	1.12477	CBD	C	0.00298206	0.00829347	0.938343	1.10738	SN	C	0.000554406	0.00333377	0.993791	8752.57	9269.66	9071.1	9206.36	8537.17	9022.18	8976.51	3.1231	7900	8132.07	7750.16	7919.99	7649.76	7788.32	7856.72	2.13406	8105.37	8256.38	8049.88
Retinol dehydrogenase 11		Q8TC12;G3V2G6;G3V234;H0YIZ8;H0YJ46	7	3	35785.5	52.7529	1.41755	CSN-38	SN-38	6.94293e-08	2.22003e-07	1	1.27698	CSN-38	Mono treatments	0.000278715	0.00528498	0.99583	1.16128	CBD	C	0.00884822	0.0188839	0.831185	1.0507	C	SN	0.167151	0.188315	0.270968	3711.37	4074.48	4175.77	3722.05	4256.84	4056.04	3999.43	5.76833	2776.4	2986.78	2697.64	2658.11	2983.78	2825.47	2821.36	4.9555	3191.81	3489.59	3610.34
14-3-3 protein zeta/delta		P63104;B0AZS6;E7ESK7;H0YB80;B7Z2E6;E7EVZ2;E5RIR4;E5RGE1	29	2	27916.2	295.918	1.23778	CSN-38	SN-38	7.0892e-08	2.25944e-07	1	1.13089	CSN-38	Mono treatments	0.0126698	0.0397922	0.797957	1.18642	CBD	C	0.000167228	0.000890253	0.999413	1.0022	C	SN	0.901429	0.522806	0.0515254	237857	252130	248915	217701	249210	243093	241484	5.26946	192118	199915	192531	185565	204790	195649	195095	3.42928	222340	253003	222474
Ribosome biogenesis protein BRX1 homolog		Q8TDN6	15	3	41686.6	94.5356	1.42879	CSN-38	SN-38	7.48036e-08	2.3764e-07	1	1.22663	CSN-38	Mono treatments	0.00752479	0.0297034	0.860582	1.07039	CBD	C	0.117426	0.129748	0.341168	1.24217	C	SN	6.83352e-05	0.000778828	0.999939	1008.84	1049.92	1040.27	965.384	1183.37	1002.92	1041.78	7.25303	712.861	700.526	735.094	685.096	813.151	728.097	729.138	6.16957	859.471	1017.6	958.444
Spermine synthase		P52788;H7C2R7	20	1	41724.5	150.688	1.28325	CSN-38	Control	7.55642e-08	2.39282e-07	1	1.13627	CSN-38	Mono treatments	0.0012866	0.0116552	0.97212	1.19303	CBD	C	0.000147248	0.000817034	0.999562	1.06569	SN	C	0.0601608	0.0930042	0.481877	15106.9	15183.1	16072.3	15642.2	14800.3	14492.6	15216.2	3.74529	12013.3	12996.5	12732	13722.9	12055.6	12298.6	12636.5	5.20029	14519.2	14378.6	14946.6
Serine/threonine-protein phosphatase PP1-beta catalytic subunit		P62140;E7ETD8;C9JP48;C9J9S3	19	2	37985.3	158.808	1.23089	CSN-38	Control	7.80426e-08	2.46335e-07	1	1.11693	CSN-38	Mono treatments	0.00663075	0.0276482	0.873445	1.17368	CBD	C	0.000221591	0.00112136	0.99891	1.03039	SN	C	0.0304162	0.0581714	0.623165	25960.1	26450.9	26848.6	24054.4	27942.5	26435.8	26282	4.87149	22330.9	21661	21919.6	21678.6	22054	22361.5	22000.9	1.3903	24032.1	25074.9	26341.9
14-3-3 protein epsilon		P62258;K7EM20;B4DJF2;I3L3T1;K7EIT4;I3L0W5	22	4	29345	216.657	1.28145	CSN-38	Control	8.07959e-08	2.54208e-07	1	1.10607	CSN-38	Mono treatments	0.00796784	0.0307207	0.85447	1.22151	CBD	C	8.73294e-05	0.000560356	0.999881	1.09561	SN	C	0.00134103	0.00618955	0.97647	107874	112997	111432	102351	117583	112028	110711	4.65222	91567.2	99410.3	94865.8	92197.4	97312.1	92581.5	94655.7	3.32714	98320.8	117458	103165
Liprin-alpha-2		O75334;G3V200;H0YHK3;F8VYK7;H0YIJ4;F8VU88;F8W1Y8;H0YH95;H0YHJ4	45	2	143804	263.586	1.5538	CSN-38	Control	8.56808e-08	2.68717e-07	1	1.46119	CSN-38	Mono treatments	1.54373e-06	0.0002107	1	1.11575	CBD	C	0.0808501	0.0994654	0.419087	1.01101	SN	C	0.726033	0.466618	0.0623506	5197.94	5438.07	4514.53	4098.35	4699.74	4328.03	4712.78	10.9291	3295.78	3223.32	2911.42	3006.09	2933.81	3028.43	3066.47	5.13386	3073.9	4172.51	3059.59
Sialic acid synthase		Q9NR45;Q5TBR0;Q5TBR1	21	6	40763.8	170.08	1.21909	CSN-38	SN-38	8.94221e-08	2.79557e-07	1	1.11429	CSN-38	Mono treatments	0.0232977	0.0585863	0.704732	1.18739	CBD	C	7.33382e-05	0.000487527	0.999926	1.0006	C	SN	0.978811	0.544488	0.05007	55010.6	60124.1	59249	53532.6	60699.4	62385.7	58500.2	5.92082	47386.3	48380.1	46899.8	46178.2	49599.9	49477	47986.9	2.91607	54215.4	56513.8	56608.8
Ribosomal L1 domain-containing protein 1		O76021;J3QSV6;I3L3U9;I3L3C4;I3L234;I3L1A3	15	7	55200.7	116.735	1.12525	CSN-38	SN-38	9.34584e-08	2.91248e-07	1	1.07526	CSN-38	Mono treatments	0.00477566	0.0233382	0.902793	1.00628	CBD	C	0.616099	0.412864	0.075624	1.08617	C	SN	1.16113e-05	0.000225363	1	27450.7	29038.8	28225	28306.9	29351.5	27535.7	28318.1	2.71733	25084.5	25223.1	24878.8	24608.2	26080.2	25121	25166	1.97989	26840.9	28466.2	26851
Cullin-associated NEDD8-dissociated protein 1		Q86VP6;H0YH27;F5H6I6	59	3	138087	515.973	1.20537	CSN-38	Control	9.77609e-08	3.03692e-07	1	1.07844	CSN-38	Mono treatments	0.0384561	0.078326	0.613088	1.19804	CBD	C	9.33076e-05	0.000583461	0.999859	1.03736	SN	C	0.217083	0.224296	0.222446	22413	21460.1	21089.2	22773.5	20680.6	20750.5	21527.8	4.07837	18964.9	18099	18698.8	17887.2	18790.4	18722.2	18527.1	2.31681	21686.6	20755.4	21645.5
Golgin subfamily B member 1	GOLGB1	E7EU81;H0Y867	58	4	188742	323.553	1.63512	Control	CSN-38	1.00205e-07	3.10302e-07	1	1.18581	Mono treatments	CSN-38	0.00376056	0.0208083	0.920723	1.32421	C	CBD	9.76305e-05	0.00059718	0.999841	1.43832	C	SN	4.74972e-05	0.000604607	0.999979	1629.7	1372.3	1344.43	1321.57	1284.97	1212.3	1360.88	10.4978	1811.15	1458.11	1604.71	1575.19	1309.95	1523.37	1547.08	10.7601	1781.88	1887.74	1710.06
Perilipin-3		O60664;K7ERZ3;K7EL96	24	6	47246.1	209.43	1.23751	CSN-38	Control	1.03225e-07	3.18648e-07	1	1.06354	CSN-38	Mono treatments	0.0115724	0.0378763	0.809983	1.18692	CBD	C	2.76633e-05	0.000228219	0.999996	1.14022	SN	C	0.000220526	0.00172231	0.998921	15790.4	14987.3	14695.3	14791	15238.1	14067.4	14928.3	3.85624	14088.1	12949.2	13981.5	14573.3	13528.3	13407.4	13754.6	4.18077	14790.7	14097.9	14909.6
A-kinase anchor protein 9		H7BYL6	47	3	204940	266.113	1.27569	CSN-38	SN-38	1.04327e-07	3.21041e-07	1	1.16112	CSN-38	Mono treatments	0.00379781	0.0208454	0.920038	1.08121	CBD	C	0.0215387	0.0367745	0.689273	1.10742	C	SN	0.000410241	0.00269971	0.996338	2750.01	2761.72	2885.37	2593.66	3029.46	2726.58	2791.13	5.34767	2133.37	2253.82	2272.88	2127.48	2193.76	2146.3	2187.93	2.88749	2591.47	2814.73	2444.35
Rab-like protein 6		Q3YEC7;F2Z2T0;G3V154;H0Y7H6	15	3	79834	86.0939	1.37319	SN-38	CBD	1.05411e-07	3.23363e-07	1	1.12493	Mono treatments	CSN-38	0.21852	0.23284	0.248144	1.37182	C	CBD	0.000165024	0.0008853	0.99943	1.001	SN	C	0.94802	0.536484	0.0504221	826.33	762.56	839.759	722.531	811.423	828.593	798.533	5.76938	1014.19	1019.05	1068.7	1002.36	1048.76	1084.25	1039.55	3.15521	704.737	848.168	655.709
Host cell factor 1		P51610;A6NEM2;H7C1C4	35	7	210729	216.35	1.2346	CSN-38	Control	1.12121e-07	3.42875e-07	1	1.06981	CSN-38	Mono treatments	0.0105648	0.0359191	0.821588	1.19026	CBD	C	2.65958e-05	0.000223163	0.999997	1.11781	SN	C	0.00161807	0.00704873	0.969923	3844.51	3626.07	3558.26	3568.59	3830	3677.1	3684.09	3.42518	3126.04	3275.88	3244.25	3450.15	3552.12	3365.03	3335.58	4.58003	3414.43	3593.73	3368.52
Calpain-1 catalytic subunit		P07384;E9PRM1;E9PJA6;E9PJJ3;E9PLC9;E9PLX0;E9PQB3;E9PSA6;E9PIA9	53	9	82517.5	446.848	1.1523	CSN-38	Control	1.12723e-07	3.43645e-07	1	1.06218	CSN-38	Mono treatments	0.000328508	0.00560468	0.994754	1.07354	CBD	C	0.00101312	0.00353326	0.984071	1.09615	SN	C	2.60058e-05	0.000401413	0.999997	36654.6	38078.2	38136.3	38201.1	40101.2	39674.1	38474.2	3.23451	36304.1	35700.6	36646.5	36866.8	37248	36829.9	36599.3	1.46768	34871.5	34591.1	36275.8
Staphylococcal nuclease domain-containing protein 1		Q7KZF4;H7C597	42	11	102681	327.777	1.16993	CBD	CSN-38	1.14583e-07	3.48237e-07	1	1.0878	Mono treatments	CSN-38	0.0439694	0.0850845	0.586656	1.05505	CBD	C	0.0222338	0.0376017	0.683405	1.10264	C	SN	3.99174e-06	0.000104711	1	19623.4	18974.6	19982.4	18120.2	17840.1	18526.6	18844.6	4.47303	18585.3	19334	18991.4	18584.3	19346.9	18865.7	18951.3	1.79803	21164	23883.3	22283.7
Ras-related protein Rab-21		Q9UL25	12	2	24746.8	92.3303	1.21251	CSN-38	Control	1.15298e-07	3.4908e-07	1	1.09459	CSN-38	Mono treatments	0.000113929	0.00306907	0.998938	1.10982	CBD	C	0.000117487	0.000686557	0.999746	1.10564	SN	C	3.7198e-05	0.000510145	0.99999	12200.6	13278	12287.9	11776.2	11830.4	11426	12133.2	5.28808	10926.9	11286.2	11188.2	11282.2	10766.1	10933.1	11063.8	1.96835	11239.4	11224.6	11502.3
Ubiquitin-fold modifier 1		P61960;H0Y614	3	1	9174.62	24.1633	1.31287	CSN-38	Control	1.15572e-07	3.4908e-07	1	1.17017	CSN-38	Mono treatments	0.0101174	0.0349892	0.826931	1.24031	CBD	C	0.000436993	0.00183339	0.995895	1.00359	SN	C	0.869631	0.513479	0.052682	30828	35612	34774.2	30661	34246.4	33511.3	33272.1	6.23665	24247.1	25284.7	25944.1	24498.1	26084.8	26544.5	25433.9	3.61378	28658.2	34274.7	31020
Guanine nucleotide-binding protein G(i) subunit alpha-3		P08754;A0A3B3IUA8;A0A1W2PP38;A0A3B3IRK0;A0A3B3IS42;A0A3B3ITG4;A0A3B3ITX3;A0A3B3IU77	22	4	41102.5	184.843	1.17731	CSN-38	SN-38	1.22552e-07	3.68976e-07	1	1.08633	CSN-38	Mono treatments	0.0423512	0.0832915	0.594126	1.12698	CBD	C	5.43279e-05	0.000387896	0.999969	1.03596	C	SN	0.0856033	0.118509	0.40701	10755.3	10897.5	10612.6	9635.51	10496.5	10193.5	10431.8	4.39148	9110.01	9315.58	8999.67	8728.71	8369.05	8641.24	8860.71	3.89543	10109.8	10744.2	10135.8
Receptor expression-enhancing protein 5		Q00765;B7Z332;B7Z510;E2QRG8;H0Y8J8	7	3	21721.3	57.4402	1.16826	CSN-38	Control	1.22911e-07	3.68976e-07	1	1.05977	CSN-38	Mono treatments	0.00394559	0.0213515	0.917339	1.12393	CBD	C	6.77025e-05	0.000461569	0.999941	1.08081	SN	C	9.89769e-05	0.00101584	0.999835	21382.2	22734.5	22623.1	21629.1	23436.6	22019.2	22304.1	3.44742	20113.3	20710.5	20892	20154	20980.8	20957.2	20634.6	1.93698	20630.2	21752.6	21351.5
CDP-diacylglycerol--inositol 3-phosphatidyltransferase		O14735;B3KY94;H3BUR9	8	3	23881	59.4632	1.28802	CSN-38	Control	1.25837e-07	3.75646e-07	1	1.17947	CSN-38	Mono treatments	5.85484e-05	0.00221977	0.999666	1.13606	CBD	C	0.000622071	0.00241387	0.99248	1.04801	SN	C	0.134092	0.161662	0.314262	5461.57	5109.11	5348.86	5947.42	5508.78	5400.92	5462.78	5.03906	4685.91	4104.87	4295.76	4688.13	4274.24	4620.16	4444.84	5.64648	5049.82	4663.13	4991.37
Delta(14)-sterol reductase TM7SF2		O76062;E9PLS9;E9PLI3;E9PRQ1;E9PS09;H0YEN6;E9PQ50;E9PS18;H0YCI8;E9PK81;E9PQZ7;H0YDY5	8	2	46748.2	59.3305	1.2968	CSN-38	Control	1.25898e-07	3.75646e-07	1	1.0993	CSN-38	Mono treatments	0.00933109	0.0336926	0.836629	1.12276	CBD	C	0.000289986	0.0013589	0.998107	1.23655	SN	C	0.000154899	0.00139289	0.999507	5580.59	6123.33	5782.54	5845.29	6256.65	6234.35	5970.46	4.60459	5461.14	5121.38	5492.95	5916.37	6332.38	5834.24	5693.08	7.44888	5237.57	5103.32	5376.03
Translocation protein SEC62		Q99442	1	1	46204	6.1367	2.66837	Control	CSN-38	1.28331e-07	3.81744e-07	1	1.35423	Mono treatments	CSN-38	0.0216773	0.0554062	0.71686	1.77919	C	CBD	5.41853e-05	0.000387896	0.999969	2.20764	C	SN	3.09488e-05	0.000442842	0.999995	108.384	73.0861	117.996	109.527	114.772	123.356	107.854	16.601	84.1667	149.311	103.041	155.714	132.037	157.905	130.363	23.3772	157.599	149.402	141.604
Dehydrogenase/reductase SDR family member 7		H0YJ66;Q9Y394;H0YJR8;H0YJE4	10	2	45193.7	83.6032	1.34923	CSN-38	Control	1.30343e-07	3.86557e-07	1	1.15376	CSN-38	Mono treatments	0.00031022	0.00548723	0.995154	1.22509	CBD	C	0.000341061	0.00151478	0.997404	1.11375	SN	C	0.018136	0.0400815	0.720182	6571.99	6444.6	6352.66	6395.72	6087.25	5950.32	6300.42	3.71797	5504.26	4900.57	5373.78	5474.04	4881.08	5071.21	5200.82	5.47788	6075.11	5580.12	5846.25
Histone-lysine N-methyltransferase PRDM16		Q9HAZ2;D6RDW0;D6RFY3	8	1	142362	35.7366	3.0358	SN-38	CBD	1.36391e-07	4.03277e-07	1	1.7785	Mono treatments	CSN-38	0.158621	0.189689	0.314091	2.00684	C	CBD	0.00156759	0.00492918	0.971119	1.51273	SN	C	0.000233809	0.00179038	0.99878	309.954	295.979	246.641	195.764	195.543	202.248	241.022	21.4978	694.002	571.606	588.478	675.604	663.993	675.648	644.888	7.97321	287.613	303.24	179.79
Epithelial splicing regulatory protein 1		Q6NXG1;A0A2U3TZN9;H0YBB3;H0YBR2	30	6	76497.9	221.736	1.26937	CBD	CSN-38	1.3716e-07	4.04333e-07	1	1.14617	Mono treatments	CSN-38	0.0242278	0.0601238	0.698029	1.26922	CBD	C	9.73116e-05	0.00059718	0.999842	1.02284	SN	C	0.359982	0.308291	0.140162	6217.01	6339.65	6337.32	6301.22	5969.94	5782.77	6157.98	3.7407	6421.96	6304.01	6302.19	6472.58	6211.71	6083.98	6299.41	2.23528	7885.04	7234.25	8747.78
Cytochrome b-c1 complex subunit Rieske_ mitochondrial		P47985;P0C7P4	13	2	29953.2	88.764	1.27248	Control	CBD	1.38434e-07	4.06866e-07	1	1.07628	Mono treatments	CSN-38	0.251081	0.255998	0.220923	1.27248	C	CBD	1.25043e-06	2.17272e-05	1	1.00973	C	SN	0.683371	0.44999	0.0668095	9219.81	10087.1	9235.01	8770.22	11054.9	10213.9	9763.5	8.61423	11188	12115.7	11230.1	11467.6	12449.2	11857.9	11718.1	4.34157	9259.64	9963.77	8935.3
Ankyrin repeat and SAM domain-containing protein 3		Q6ZW76;F6WF08;D3DUE4;K7ELU8;K7ERF3;K7EJY2;K7EJS9;K7EJX3;K7EKD2;K7ELP3;K7EM53;K7EPP4;K7EPY5;K7ERR7;K7ERY3	12	2	72950.6	59.4496	2.03012	Control	CSN-38	1.42459e-07	4.17445e-07	1	1.41817	Mono treatments	CSN-38	0.00306726	0.0184696	0.933911	1.70145	C	CBD	7.36389e-06	7.98829e-05	1	1.23549	C	SN	0.0144225	0.0342698	0.75893	1421.69	823.937	1179.18	886.069	911.343	939.831	1027.01	22.247	2141.74	1604.76	1594.03	1695.73	1467.83	1621.17	1687.54	13.8881	1379.94	1166.49	1360
Keratin_ type II cytoskeletal 79		Q5XKE5	18	1	58120.8	138.827	2.09412	CBD	Control	1.46424e-07	4.27788e-07	1	1.31659	CSN-38	Mono treatments	0.0590473	0.103589	0.526223	2.09412	CBD	C	6.59423e-05	0.000452713	0.999945	1.07529	SN	C	0.58629	0.411084	0.0803251	833.117	747.212	925.392	806.39	934.014	966.863	868.831	9.90419	431.072	316.73	521.306	361.566	501.401	554.59	447.777	21.0864	790.072	682.05	868.018
GTP-binding protein SAR1a		Q9NR31;H0Y5E8;Q5SQT8;X1WI22	12	1	22480.9	113.91	1.21891	CSN-38	Control	1.49081e-07	4.34259e-07	1	1.06284	CSN-38	Mono treatments	0.0277948	0.0653866	0.673871	1.18473	CBD	C	5.6919e-06	6.65232e-05	1	1.10894	SN	C	0.000802333	0.0043482	0.988743	37559	40220	38167.8	41667.2	41257.1	39994.2	39810.9	4.12884	33949.9	36893	36549.1	34438.9	38438.2	37047.3	36219.4	4.70044	39022.2	37846.8	39574.8
3-ketoacyl-CoA thiolase_ mitochondrial	ACAA2	A0A0B4J2A4;P42765;K7EME0;K7EJ68;K7EJB1	18	3	42058.1	124.464	1.20975	CBD	Control	1.54252e-07	4.47309e-07	1	1.01743	Mono treatments	CSN-38	0.39067	0.338734	0.142465	1.20975	CBD	C	4.03136e-05	0.000309198	0.999988	1.19652	SN	C	2.32548e-06	7.24026e-05	1	2687.74	2918.38	2903.13	2797.23	2703.49	2646.51	2776.08	4.1605	2870.2	2838.68	2832.62	2789.99	2712.37	2809.84	2808.95	1.94235	2907.44	3057.55	2881.38
Transformation/transcription domain-associated protein	TRRAP	A0A2R8YFJ4	33	2	155022	179.416	1.42972	CSN-38	SN-38	1.54473e-07	4.47309e-07	1	1.21414	CSN-38	Mono treatments	0.0148474	0.0442466	0.775743	1.26114	CBD	C	0.000571592	0.00224911	0.993464	1.07452	C	SN	0.179441	0.196295	0.257464	2744.96	3142.53	2719.63	2750.68	3004.33	2782.69	2857.47	6.09132	2140.77	2045.37	2130.15	1692.24	2078.23	1904.97	1998.62	8.62765	2479.97	3018.51	2617.44
Cytosolic Fe-S cluster assembly factor NUBP2		Q9Y5Y2;H3BNF0;H3BNS4;H3BQR2;B7Z6P0;H3BMW1;H3BRE1;H3BRK5	7	1	29224.6	52.1551	1.46037	CSN-38	SN-38	1.56445e-07	4.51687e-07	1	1.20505	CSN-38	Mono treatments	0.0318367	0.0710289	0.649055	1.23104	CBD	C	0.00317635	0.00867408	0.934041	1.15654	C	SN	0.00176878	0.00760388	0.966353	32484.6	37562	37395.5	32529.8	38189.1	37363.7	35920.8	7.40764	22640.9	25553.9	24531	23431.3	26670.5	24755	24597.1	5.87167	30455.5	39749.1	34439.4
Rab5 GDP/GTP exchange factor	RABGEF1	E9PFK9;Q9UJ41;V9GYI8	14	1	59136	61.8611	1.61603	CSN-38	Control	1.59267e-07	4.58485e-07	1	1.2414	CSN-38	Mono treatments	0.0347771	0.0747898	0.632434	1.54913	CBD	C	4.5716e-06	5.88121e-05	1	1.05444	SN	C	0.592351	0.413678	0.0793259	702.811	802.94	681.284	727.415	779.898	874.855	761.534	9.45932	421.663	561.397	430.955	509.899	423.245	634.179	496.89	17.6847	710.452	776.057	780.169
60S ribosomal protein L6		Q02878;F8VZ45;U3KQR5;F8VR69;F8VU16;F8VWR1;F8VZA3	11	3	32785	100.699	1.20552	Control	CSN-38	1.63799e-07	4.70154e-07	1	1.06301	Mono treatments	CSN-38	0.0182393	0.0496259	0.744742	1.0992	C	CBD	0.000924894	0.00330784	0.986056	1.17122	C	SN	6.33469e-06	0.000144901	1	9100.5	9590.55	9516.31	8756.8	9508.99	10049.8	9420.5	4.71124	9314.35	9745.04	9408.39	10056.3	9936.17	9718.02	9696.38	2.98457	10109.6	10437.9	9875.45
Alpha-galactosidase A		P06280;A0A3B3IUC4;A0A6Q8PFA9;A0A6Q8PGG0;A0A6Q8PHD1;A0A6Q8PHM8;V9GYN5;A0A3B3IRU3;A0A669KAY7;A0A669KB83	16	5	49508.2	101.592	1.33021	Control	CBD	1.65748e-07	4.74362e-07	1	1.04933	Mono treatments	CSN-38	0.38693	0.33652	0.14401	1.33021	C	CBD	2.00279e-05	0.000178747	0.999999	1.11464	C	SN	0.00273457	0.0104699	0.943904	4370.64	4334.12	4089.41	4006.13	4639.21	4468.76	4318.04	5.46514	5009.53	5270.46	4996.81	4696.3	4976.87	4633.34	4930.55	4.72629	3910.99	4765.28	4244.63
Lamin-B2		Q03252	29	6	70062.6	208.165	1.27278	Control	CBD	1.73611e-07	4.95421e-07	1	1.0781	Mono treatments	CSN-38	0.274194	0.27112	0.204218	1.27278	C	CBD	3.26143e-05	0.000262448	0.999994	1.00083	C	SN	0.96901	0.541495	0.0501499	3127.2	3584.01	3281.2	3328.58	3549.34	3364.65	3372.49	5.07562	4200.28	4500.12	4000.93	3914.21	4009.13	3799.98	4070.78	6.0933	3128.39	3024.01	3027.82
Protein Shroom3	SHROOM3	A0A2R8Y5P9;Q8TF72	8	1	209704	37.6005	3.55954	Control	CSN-38	1.80431e-07	5.13391e-07	1	2.33531	Mono treatments	CSN-38	9.11693e-05	0.00287158	0.999269	1.93051	C	CBD	0.00114485	0.00388234	0.981051	1.25922	C	SN	0.0847945	0.117722	0.409014	129.415	175.185	172.665	124.886	129.097	287.036	169.714	36.4048	378.294	621.32	436.207	528.486	398.759	515.404	479.745	19.2034	362.159	189.005	238.926
DNA helicase	MCM4	A0A3B3IT92;A0A3B3IU45;P33991;A0A3B3IS57;A0A3B3ITP6;A0A3B3ISC1	37	1	101306	289.559	1.39265	Control	CBD	1.82057e-07	5.16519e-07	1	1.0811	CSN-38	Mono treatments	0.0496678	0.0932899	0.562023	1.39265	C	CBD	4.97594e-08	1.87887e-06	1	1.28345	C	SN	0.000238243	0.00181724	0.998731	5910.61	6777.62	6447.5	6728.34	6371.6	5978.18	6368.97	5.72663	5654.12	6318.93	5375.74	5810.19	6970.96	6659.55	6131.58	10.1089	5577.91	5821.95	5523.95
Protein S100-A14		Q9HCY8	8	2	11833.2	56.307	1.566	SN-38	CBD	1.90952e-07	5.40195e-07	1	1.13124	Mono treatments	CSN-38	0.364982	0.323982	0.153565	1.50005	C	CBD	1.28436e-05	0.000123618	1	1.04397	SN	C	0.122233	0.151162	0.332976	3912.76	5125.25	5420.05	4330.2	5081.74	5928.08	4966.34	14.7528	6583.06	7267.43	6831.73	6689.99	7079.94	6691.83	6857.33	3.85283	3761.43	4743.23	3770.93
Mannose-1-phosphate guanyltransferase alpha		Q96IJ6;A0A087WUI8;A0A0U1RRC2;C9JAH0;F8WD54;C9J255	9	1	46633.4	50.6669	1.43293	CSN-38	Control	1.91532e-07	5.40279e-07	1	1.21166	CSN-38	Mono treatments	0.00289861	0.0180926	0.937249	1.28835	CBD	C	0.000212272	0.00108539	0.999006	1.07688	SN	C	0.00309283	0.0115046	0.935883	9509.17	7748.06	8980.01	7415.19	8520.95	9063.01	8539.4	9.51236	6094.29	6638.71	6323.58	6578.97	6506.43	6363.4	6417.56	3.10962	6682.34	8320.17	6943.95
Calpain-1 catalytic subunit	CAPN1	E9PL37	8	1	21244.2	68.9502	1.25827	SN-38	Control	1.94011e-07	5.45703e-07	1	1.03055	CSN-38	Mono treatments	0.441223	0.367205	0.12366	1.08094	CBD	C	0.0284812	0.0453913	0.636128	1.25827	SN	C	1.82659e-07	1.15506e-05	1	2601.05	2366.26	2411.88	2192.4	2305.36	2394.62	2378.59	5.67277	2526.78	2499.85	2516.71	2514.07	2372.81	2467.99	2483.04	2.32532	2280.96	2084.79	2114.08
Protein PRRC2C	PRRC2C	A0A2R8YET2;A0A2R8Y7F4	7	1	113608	32.9104	2.70526	Control	CSN-38	2.05475e-07	5.76298e-07	1	1.58284	Mono treatments	CSN-38	0.00573025	0.0257273	0.8872	2.09794	C	CBD	0.000138299	0.000782552	0.999623	1.44188	C	SN	0.000321758	0.00229362	0.997679	465.88	362.573	624.673	315.502	401.572	464.004	439.034	24.5986	809.719	802.423	870.132	838.881	676.088	945.056	823.717	10.7973	624.33	577.335	794.51
Coatomer subunit beta		P53618;E9PP73;E9PKQ1;E9PP63	39	13	108283	340.293	1.25449	CSN-38	Control	2.09085e-07	5.8475e-07	1	1.13897	CSN-38	Mono treatments	0.000310903	0.00548723	0.995139	1.14086	CBD	C	0.000730996	0.00274091	0.990258	1.06199	SN	C	0.0018458	0.00782453	0.964531	67223.8	73649.7	71486.8	65474.8	74989.2	72106.7	70821.8	5.24508	57818.4	61520.3	59579.8	58447.7	61602.5	60757.4	59954.3	2.66724	60409.4	69239.5	62888
26S proteasome regulatory subunit 10B	PSMC6	A0A087X2I1;P62333;H0YJC0;H0YJS8;H0YJX2;H0YJE9;H0YJT1	22	9	46082.2	183.33	1.18653	SN-38	CBD	2.09835e-07	5.85181e-07	1	1.01576	Mono treatments	CSN-38	0.781728	0.506926	0.0591175	1.04988	C	CBD	0.0713297	0.0904741	0.445672	1.13017	SN	C	8.6447e-06	0.000184025	1	27036.7	28192.8	26614.8	27621.4	27311.9	27146.6	27320.7	1.9781	30254.1	29845.4	29127.1	30085.1	31007.5	30392.3	30118.6	2.06934	25491.7	23738.5	26578.7
Ezrin	EZR	E7EQR4;P15311	38	5	69485.9	335.284	1.23427	CSN-38	Control	2.10841e-07	5.8632e-07	1	1.10014	CSN-38	Mono treatments	0.00978637	0.0346333	0.830965	1.1818	CBD	C	0.000147305	0.000817034	0.999562	1.06204	SN	C	0.00133762	0.00618955	0.97655	45420.6	49014.3	47025.1	42639	47416.6	44691.2	46034.5	4.90394	39045.2	40284.7	39130.5	38336.1	41227.6	39640.9	39610.8	2.58552	42551.2	49465.7	43776.4
Phosphatidate phosphatase LPIN2		Q92539	5	1	100255	23.3635	1.97004	CSN-38	Control	2.15657e-07	5.9802e-07	1	1.65927	CSN-38	Mono treatments	4.67826e-07	7.36761e-05	1	1.22751	CBD	C	0.0498679	0.0691484	0.521601	1.14708	SN	C	0.10127	0.133903	0.371748	3080.33	2653.29	2995.86	2525.57	2933.59	3440.72	2938.23	11.0547	1903.05	1608.8	1704.94	1479.02	1953.26	1615.85	1710.82	10.7437	1421.39	1772.65	2086.98
Phosphate carrier protein_ mitochondrial		Q00325	13	2	40551.2	89.7192	1.33278	Control	SN-38	2.19306e-07	6.06425e-07	1	1.19776	CSN-38	Mono treatments	0.00097773	0.0103716	0.979423	1.14964	C	CBD	0.00312676	0.00857223	0.935134	1.33278	C	SN	1.37634e-07	1.03424e-05	1	2181.73	2235.17	2329.61	2114.25	2521.52	2207.61	2264.98	6.36189	1725.69	1772.3	1775.84	1600.7	1854.46	1780.07	1751.51	4.8344	1812.53	2199.97	1967.58
Melanoma-associated antigen D2		Q5H909;Q9UNF1;Q5H907	12	1	63310.4	68.255	1.70734	SN-38	CBD	2.22719e-07	6.14134e-07	1	1.1897	Mono treatments	CSN-38	0.309494	0.293802	0.182047	1.60327	C	CBD	9.63985e-05	0.000596472	0.999846	1.06491	SN	C	0.287905	0.267354	0.174366	898.428	1034.58	1092.27	1098.06	1281.21	1223.59	1104.69	12.3425	1535.78	1591.12	1753.79	1500.52	1902.75	1661.79	1657.63	9.08133	1047.05	992.981	829.198
Malate dehydrogenase_ cytoplasmic		P40925;A0A5K1VW95;B9A041;B8ZZ51;C9JF79;C9JRL4;C9JLV6;C9IZI0;F8WFC2	17	4	36654.3	142.549	1.23114	CSN-38	Control	2.28459e-07	6.28196e-07	1	1.06491	CSN-38	Mono treatments	0.0253817	0.0618676	0.689956	1.20308	CBD	C	4.62395e-05	0.000346527	0.999981	1.10912	SN	C	0.00333207	0.0121186	0.930635	29440.8	29801	31862.3	29463.7	31518.8	32287.6	30729	4.23282	27605.5	26429.9	28413.8	26788.9	27626.3	29235.9	27683.4	3.72768	29275.1	28529.1	30671.2
E3 ubiquitin-protein ligase TTC3		P53804;E9PMP8;E9PCE7;B4DSZ9;E9PMS7;H7C097	43	2	233006	242.873	1.37516	SN-38	CBD	2.30664e-07	6.32489e-07	1	1.15436	Mono treatments	CSN-38	0.0936386	0.137425	0.427568	1.19551	C	CBD	0.00107578	0.00371225	0.982641	1.15027	SN	C	0.00733482	0.0214938	0.854934	809.127	985.234	839.855	886.385	918.45	989.897	904.825	8.21231	1150.3	1124.82	1202.02	1246.62	1237.69	1295.42	1209.48	5.26653	890.129	840.531	867.662
Poly(A) polymerase alpha		P51003;G3XAH6;A0A0C4DGK1;H0YJ00;G3V3I9;H0YJL4	12	2	83298.9	62.9028	1.42599	SN-38	CBD	2.32757e-07	6.3645e-07	1	1.15406	Mono treatments	CSN-38	0.182215	0.20741	0.285091	1.3799	C	CBD	0.000227746	0.00113208	0.998845	1.0334	SN	C	0.345249	0.300017	0.146274	646.5	587.297	569.405	618.513	693.975	586.398	617.015	7.56082	818.29	813.285	828.947	775.769	878.058	908.284	837.105	5.72746	492.885	532.233	563.257
Protein argonaute-3		Q9H9G7;Q5TA56;A0A0U1RR19	11	1	98558	55.706	2.06799	CSN-38	SN-38	2.49814e-07	6.81193e-07	1	1.39497	CSN-38	Mono treatments	0.0334866	0.0732456	0.639593	1.48231	CBD	C	0.00128776	0.00427831	0.977721	1.32558	C	SN	0.00610043	0.0186856	0.876068	557.855	740.504	859.023	777.438	880.818	756.598	762.039	15.0695	310.419	339.958	301.181	476.178	387.21	396.009	368.493	17.7626	722.891	713.75	937.284
Signal recognition particle 14 kDa protein		P37108;H0YLA2	8	2	14684	62.8409	1.25458	CSN-38	Control	2.52741e-07	6.87263e-07	1	1.10916	CSN-38	Mono treatments	0.000926342	0.0101296	0.980651	1.10685	CBD	C	0.00257885	0.00741697	0.947449	1.15537	SN	C	8.32382e-07	3.39944e-05	1	31094.6	34289.1	32656.1	29413.5	33749	31362.9	32094.2	5.67597	28751.4	30428.8	29340.8	28815.3	30287.4	29713.6	29556.2	2.42282	26753.4	30773.9	28124.6
DENN domain-containing protein 5A		Q6IQ26;B4DFB6;H0YDE6;H0YDV6	20	2	148636	98.4411	1.24765	CSN-38	SN-38	2.58012e-07	6.9966e-07	1	1.18964	CSN-38	Mono treatments	2.00463e-05	0.00113687	0.999961	1.0577	CBD	C	0.113805	0.127354	0.347593	1.03765	C	SN	0.162607	0.184682	0.276275	2793	2904.31	2790.92	2742.75	2765.67	2911.1	2817.96	2.55294	2292.96	2282.38	2268.55	2125.7	2374.94	2207.17	2258.62	3.74056	2599.7	2745.55	2359.82
Heterogeneous nuclear ribonucleoprotein D0		H0Y8G5;Q14103;H0YA96;D6RAF8;D6RF44;D6RBQ9;D6RD83	14	4	29838.4	122.094	1.26652	CBD	SN-38	2.67298e-07	7.22843e-07	1	1.08727	CSN-38	Mono treatments	0.132162	0.169854	0.353	1.12342	CBD	C	0.00342773	0.00923218	0.928562	1.12738	C	SN	0.000160409	0.00139757	0.999466	58205.3	63498.4	65263.2	58922.4	66721.4	64077.5	62781.4	5.50439	48148.5	52787.9	50828.9	49787.4	52378.2	51781.9	50952.1	3.43592	60762.9	68289	62537.8
G-rich sequence factor 1		Q12849;F5H5I6;H0Y8R1;H0YAK1	19	2	53639.7	120.471	1.46191	Control	CSN-38	2.68738e-07	7.23353e-07	1	1.27647	Mono treatments	CSN-38	0.00173475	0.0138194	0.96186	1.28371	C	CBD	4.26648e-05	0.000323441	0.999985	1.0338	C	SN	0.275481	0.260506	0.181541	2967	4084.09	3496.46	4023.64	3834.11	3016.35	3570.28	13.8092	4837.81	5313.63	5257.49	4893.48	4970.27	5020.07	5048.79	3.85414	4010.63	4549.84	4131.84
GTP-binding protein SAR1b		Q9Y6B6;D6R9R5;D6RD69;Q9H029;D6RDB2	9	2	22524	84.8339	1.27441	CSN-38	Control	2.6896e-07	7.23353e-07	1	1.07349	CSN-38	Mono treatments	0.0123339	0.039308	0.801574	1.20233	CBD	C	0.000151331	0.000829985	0.999533	1.17199	SN	C	4.00617e-06	0.000104711	1	13974.3	14686.6	13212.9	15417.6	15050.5	13857.8	14366.6	5.75534	13281.2	13135.1	13525.7	12978.3	13114.7	13237.4	13212.1	1.41113	14468.8	12657.7	13937.1
U4/U6 small nuclear ribonucleoprotein Prp3		O43395	22	3	77700.2	144.457	1.38562	Control	CSN-38	2.8457e-07	7.63244e-07	1	1.19389	Mono treatments	CSN-38	0.000108755	0.00306907	0.999016	1.174	C	CBD	0.000520886	0.00207453	0.994415	1.1475	C	SN	0.00134776	0.00618955	0.976312	1428.13	1473.34	1467.11	1396.22	1684.4	1477.99	1487.87	6.80991	1757.88	1748.76	1690.21	1687.97	2045.66	1849.23	1796.62	7.53824	1889.1	1662.24	1565.24
Gamma-tubulin complex component 3		Q96CW5;A0A3B3ITE3;A0A087WU06	9	1	104370	48.8191	2.20676	SN-38	CSN-38	2.95773e-07	7.90287e-07	1	1.69752	Mono treatments	CSN-38	0.0142231	0.0426342	0.781906	1.79853	C	CBD	0.00129895	0.00430092	0.977458	1.03258	SN	C	0.674347	0.447041	0.0678593	143.679	166.218	176.968	184.603	182.308	215.15	178.154	13.1877	415.94	487.665	363.758	342.14	370.35	379.017	393.145	13.2842	171.907	283.793	140.788
Replication factor C subunit 3		P40938;A0A087X270	11	1	41354.8	65.8817	1.23708	Control	CBD	2.96263e-07	7.90287e-07	1	1.07261	Mono treatments	CSN-38	0.188236	0.212096	0.278384	1.23708	C	CBD	6.52323e-05	0.000449867	0.999947	1.02509	C	SN	0.413761	0.336557	0.120828	3449.44	3311	3341.88	3302.52	3400.62	3037.64	3307.18	4.33688	3809.45	4207.06	3866.01	3940.25	3761.46	3694.26	3879.75	4.67265	3378.68	3360.33	3309.59
Actin-related protein 2/3 complex subunit 1A		Q92747	17	1	42139.6	143.183	1.52973	CSN-38	SN-38	2.98871e-07	7.95082e-07	1	1.37128	CSN-38	Mono treatments	0.000118031	0.00308781	0.998874	1.15984	CBD	C	0.0366766	0.0547215	0.585459	1.06144	C	SN	0.109872	0.140682	0.354838	2574.2	2987.08	2828.32	2471.4	2929.75	2488.54	2713.21	8.45964	1753.13	1814.91	1904.91	1849.13	1648.91	1670.95	1773.66	5.70303	1873.87	2380.12	2018.67
Eukaryotic translation initiation factor 6		P56537;B7ZBH1;A0A0B4J1Y7;A0A0U1RQV5;F8WD20;F8WDS6	10	5	27112.4	82.1532	1.2411	CSN-38	Control	3.00765e-07	7.97958e-07	1	1.11263	CSN-38	Mono treatments	0.000103358	0.0030582	0.999096	1.12396	CBD	C	0.000123599	0.00071588	0.999712	1.10697	SN	C	0.00711325	0.021032	0.858603	13809.1	14470.5	14129	13533.8	14613.9	14083	14106.6	2.84872	13495.6	13417.7	12888	12075.7	11839.3	11775.7	12582	6.243	13090.5	12768.3	13140.9
Bromodomain-containing protein 4		O60885;M0QZD9;M0QYW0;M0R0H4	4	1	152675	26.1246	1.41814	Control	CSN-38	3.0674e-07	8.11619e-07	1	1.12275	Mono treatments	CSN-38	0.0304152	0.0688062	0.657504	1.18245	C	CBD	0.00348765	0.0093423	0.92727	1.35555	C	SN	1.64195e-05	0.000277477	0.999999	19301.4	18561.8	19816.7	17883.5	21735.4	20380.7	19613.3	6.9644	19673.8	19573.2	21632.9	18667.8	20842.6	22723.3	20518.9	7.30708	20750.6	23207.2	23347.8
Tetratricopeptide repeat protein 37		Q6PGP7;D6RCE2	17	1	177597	93.1192	1.44386	Control	CSN-38	3.11579e-07	8.22206e-07	1	1.15063	Mono treatments	CSN-38	0.00509714	0.0244089	0.897415	1.31854	C	CBD	1.32336e-05	0.000126135	1	1.19702	C	SN	0.000982309	0.00495022	0.984768	2687.53	2309.28	2533.31	2093.31	2578.52	2630.67	2472.1	9.16411	2797.1	3085.81	2698.33	2868.83	3227.81	3213.45	2981.89	7.53217	2564.68	2586.38	2879.28
ADP-ribosylation factor 4		P18085;C9JPM4;C9JAK5	13	2	20624.9	132.872	1.15989	CSN-38	Control	3.24935e-07	8.54146e-07	1	1.08671	CSN-38	Mono treatments	0.00414257	0.0217466	0.913796	1.1144	CBD	C	0.000153014	0.000836874	0.999521	1.02028	SN	C	0.300592	0.275352	0.16748	34298.8	35162.5	33980.9	31875.8	34991.9	32850.4	33860	3.7685	28261.9	30248.7	29180	29907.6	30843	30264.8	29784.3	3.10113	33886.4	33309.5	32007.3
HCG1811249_ isoform CRA_f	LAMA3	A0A0A0MTS5;A0A0A6YYF2;A0A3B3ITG1;K7EIP4	9	1	186477	39.4652	1.77192	CBD	Control	3.25423e-07	8.54146e-07	1	1.20283	CSN-38	Mono treatments	0.0874618	0.131578	0.442346	1.77192	CBD	C	3.36832e-05	0.000267757	0.999993	1.15849	SN	C	0.0863133	0.11924	0.405266	1127.03	985.403	734.61	1023.67	1192.11	962.933	1004.29	15.7761	626.224	654.469	740.688	610.714	730.133	598.734	660.16	9.2843	1017.77	1108.4	979.161
Eukaryotic initiation factor 4A-III		P38919;I3L3H2	29	10	47156.3	217.241	1.10805	SN-38	CBD	3.27268e-07	8.56698e-07	1	1.0049	Mono treatments	CSN-38	0.889643	0.542189	0.0522736	1.00866	C	CBD	0.558787	0.389895	0.0851559	1.09853	SN	C	1.87835e-05	0.000306847	0.999999	38324.7	37307.7	37168.6	38035	36954.8	36535.6	37387.7	1.80012	39671.4	38599.4	40056.4	39145.2	40675.9	38830.8	39496.5	1.99564	37036.2	34643.4	36334.6
Glutamate dehydrogenase 1_ mitochondrial		P00367	31	2	61740.1	230.605	1.24611	CSN-38	Control	3.29077e-07	8.59142e-07	1	1.13238	CSN-38	Mono treatments	0.00535225	0.0248578	0.893241	1.17565	CBD	C	0.000781822	0.00287469	0.989183	1.0252	SN	C	0.276641	0.260973	0.180853	18253.2	18729.3	19111.4	17177.1	18681.2	18621	18428.9	3.64356	15857	15187.8	14949.6	14197.6	15923.3	14856.3	15161.9	4.30657	17446.9	19909.7	16658.2
Small nuclear ribonucleoprotein Sm D2		P62316;K7ERG4;K7EJB5	9	2	13641	77.7969	1.19468	CSN-38	SN-38	3.34283e-07	8.69758e-07	1	1.12094	CSN-38	Mono treatments	0.00303909	0.0184367	0.934465	1.07577	CBD	C	0.000628264	0.00243124	0.992358	1.05188	C	SN	0.0157033	0.0363013	0.744882	6048.48	6387.91	6005.9	5662.39	6648.16	6070.31	6137.19	5.5446	5355.73	5186.03	5293.65	5052.9	4917.18	5017.06	5137.09	3.30998	5822.83	5958.93	5845.55
Protein CFAP20DC	CFAP20DC	A0A2U3TZK7;Q6ZVT6;C9J3M8;H7C5H9;C9IYJ1;F5H9F7;F8WF72	6	1	91350.6	30.335	2.19354	Control	CSN-38	3.34915e-07	8.69758e-07	1	1.67933	Mono treatments	CSN-38	0.0181061	0.0495573	0.745889	1.85709	C	CBD	0.000799849	0.00290292	0.988797	1.00738	C	SN	0.898585	0.522083	0.0516154	2337.17	1478.58	1802.42	1419.86	1415.95	1641.22	1682.54	21.0348	4097.9	3993.63	3431.68	3301.85	3577.56	3579.53	3663.69	8.60245	2821.82	1953.81	2032.17
MAM domain-containing glycosylphosphatidylinositol anchor protein 1	MDGA1	A0A3B3IU48;Q8NFP4;H0Y4Q2	12	1	109164	56.0236	5092.19	SN-38	CBD	3.43875e-07	8.89252e-07	1	27.028	Mono treatments	CSN-38	0.103633	0.145614	0.405574	217.863	C	CBD	0.0341593	0.0521141	0.599912	23.3734	SN	C	0.000438263	0.00281683	0.995874	0	0	0	0	0	41.3418	6.8903	244.949	288.481	211.645	472.209	424.651	366.904	470.444	372.389	28.2205	0	0	0
ATP synthase subunit C lysine N-methyltransferase		Q6P4H8	3	1	26338.3	14.2565	3.23703	Control	CSN-38	3.44233e-07	8.89252e-07	1	2.52966	Mono treatments	CSN-38	8.2741e-05	0.00271493	0.999381	1.67382	C	CBD	0.000793457	0.00289447	0.988934	1.03572	C	SN	0.667089	0.444628	0.0687322	115.808	241.642	294.081	212.875	300.239	112.63	212.879	39.0348	854.321	617.858	559.348	540.285	697.463	722.727	665.334	17.6776	328.637	581.041	385.691
Sterile alpha motif domain-containing protein 15		Q9P1V8	12	1	77378.9	57.8902	7.61375	Control	CSN-38	3.50688e-07	9.03547e-07	1	5.41281	Mono treatments	CSN-38	4.73144e-05	0.0019363	0.999775	2.16502	C	CBD	0.00647445	0.0149558	0.869481	1.04171	C	SN	0.74496	0.473364	0.0606246	401.746	93.294	193.659	565.067	161.621	364.099	296.581	59.9066	1092.38	2628.8	2111.09	2335.38	2249.21	2589.25	2167.69	25.9704	1511.69	326.154	1084.05
AP-1 complex subunit beta-1		Q10567;C9J1E7;H7C034;A0A087WXS3;K7EKZ5	41	2	105549	335.807	1.18649	CSN-38	Control	3.65801e-07	9.40018e-07	1	1.08647	CSN-38	Mono treatments	0.000828347	0.00931809	0.983	1.06951	CBD	C	0.0142663	0.0269601	0.760698	1.11462	SN	C	1.57935e-05	0.000276431	1	16355.6	17007.7	17257.4	16273.6	17333.8	17485.4	16952.2	3.05663	15204.5	16286.7	16033.8	15683.6	16341.8	16001.8	15925.4	2.66365	14468.6	16328.1	15431.2
Capping protein_ Arp2/3 and myosin-I linker protein 3		Q8ND23	2	1	151827	8.0203	1.59849	SN-38	CBD	3.68741e-07	9.451e-07	1	1.24431	Mono treatments	CSN-38	0.0961091	0.139234	0.421923	1.09804	C	CBD	0.186417	0.182921	0.250302	1.45576	SN	C	5.89018e-05	0.000711828	0.99996	1491.3	1772.54	1664.36	2194.26	1675.52	1834.98	1772.16	13.4001	2574.35	2748.4	2637.36	2604.29	2946.44	2767.26	2713.02	5.09279	1642.19	1515.86	1845.11
Coiled-coil and C2 domain-containing protein 2A	CC2D2A	A0A140T8Y7;Q9P2K1;H0Y941;A0A0J9YY35;A0A494C0X1;D6R9V3;A0A494C1C5;A0A6Q8PG12;A0A0J9YXT3;A0A6Q8PHJ7	20	3	188120	109.819	1.27871	CSN-38	SN-38	3.72727e-07	9.5283e-07	1	1.17579	CSN-38	Mono treatments	0.00133938	0.0118905	0.97089	1.16518	CBD	C	0.000839219	0.00302901	0.987945	1.00849	C	SN	0.856555	0.510215	0.0532552	830.735	785.313	761.697	714.295	703.879	714.868	751.798	6.65571	582.162	560.948	561.151	631.303	614.259	577.799	587.937	4.90335	706.871	711.885	673.003
Alpha-soluble NSF attachment protein		P54920;M0R2M1;M0R0Y2;M0R058;M0R0I4;M0R027;M0R213;M0QZM9;M0R031	19	5	33689	170.011	1.16664	CSN-38	Control	3.74353e-07	9.54499e-07	1	1.05773	CSN-38	Mono treatments	0.00822713	0.0312003	0.850968	1.08415	CBD	C	6.274e-05	0.000435863	0.999952	1.12178	SN	C	1.35699e-06	4.75023e-05	1	11132.1	11652.7	11651.7	11928.8	12936.4	11839.4	11856.9	5.03227	10995.1	11441.1	11468.2	11654.5	11650.2	11196.6	11400.9	2.28389	11047.1	10498.8	11142
Zinc finger protein 546		M0QY24;Q86UE3	3	1	98648.6	14.4237	3.09897	Control	CSN-38	3.79017e-07	9.63887e-07	1	2.0732	Mono treatments	CSN-38	0.0051956	0.0246428	0.895795	2.39338	C	CBD	3.10862e-07	8.47735e-06	1	1.08675	C	SN	0.376699	0.316794	0.133682	377.098	156.768	297.241	106.502	358.879	286.2	263.781	41.4229	805.203	814.735	693.056	663.83	963.125	573.236	752.197	18.2811	318.713	353.421	291.597
2-oxoglutarate dehydrogenase-like_ mitochondrial		Q9ULD0	17	1	115337	99.6417	2.16306	CBD	SN-38	3.86435e-07	9.80212e-07	1	1.23195	CSN-38	Mono treatments	0.170292	0.198317	0.29917	1.8249	CBD	C	1.62824e-06	2.64215e-05	1	1.18531	C	SN	0.165257	0.186933	0.273158	424.191	492.82	657.683	609.381	462.294	622.798	544.861	17.8041	332.333	401.32	222.738	180.565	281.773	259.177	279.651	28.1836	579.941	632.542	591.886
Nucleophosmin		P06748;E5RI98	14	3	32746.2	174.667	1.15974	CSN-38	SN-38	4.03169e-07	1.02002e-06	1	1.08265	CSN-38	Mono treatments	0.0288561	0.0667545	0.667113	1.11536	CBD	C	0.000225394	0.00112897	0.99887	1.02425	C	SN	0.26059	0.25113	0.190766	89223.3	97998.9	96362	91587.1	98059.1	92451.1	94280.2	3.92914	77671.7	85622.8	83706.8	80511.7	81582.9	78671.4	81294.6	3.70071	89800.4	96657.1	95523.5
Lamina-associated polypeptide 2_ isoforms beta/gamma		P42167;G5E972;H0YJH7	21	5	50727.3	185.351	1.17399	CBD	SN-38	4.1099e-07	1.03714e-06	1	1.05147	CSN-38	Mono treatments	0.194948	0.217504	0.2712	1.04784	CBD	C	0.0325636	0.0503844	0.609551	1.12039	C	SN	6.49515e-07	2.76794e-05	1	13617.7	14830.5	14047.6	13288.6	14869.8	13878.7	14088.8	4.56504	12468.6	12393.3	12577.3	11858	12301	12362.5	12326.8	2.01664	13971.5	15214.5	14881.6
Thioredoxin domain-containing protein 17		Q9BRA2;I3L0K2;I3L3M7;I3L2R6	6	2	14226	50.0264	1.24863	CSN-38	SN-38	4.19197e-07	1.05514e-06	1	1.1504	CSN-38	Mono treatments	0.00451339	0.0227831	0.907282	1.1545	CBD	C	0.00199507	0.00600807	0.96101	1.01411	C	SN	0.51943	0.38381	0.0929914	23132.4	24934.7	25261.1	22707.9	25253.7	24960.5	24375	4.69089	19070.5	20056.7	19493.9	18418.1	20661.9	19427.1	19521.4	3.97959	21781.8	24950.5	22295.1
Protein LSM14 homolog B		Q9BX40;Q5TBQ0;Q5TBP9;Q5TBQ1;A0A0C4DFV2	13	1	42184.8	72.3249	3.12271	SN-38	CBD	4.21412e-07	1.058e-06	1	1.23036	Mono treatments	CSN-38	0.954763	0.563137	0.0503794	1.9444	C	CBD	0.002129	0.00634329	0.957866	1.606	SN	C	0.000284381	0.00206473	0.998179	570.254	527.54	603.635	597.058	469.65	474.166	540.384	10.9973	1163.23	798.835	1117.7	1146.6	900.575	916.241	1007.2	15.32	555.363	213.01	208.526
Solute carrier family 26 member 6		Q9BXS9;G3XAC1;A0A0C4DFT5;C9J6Y3;C9JKR6;F8W9I8;H7BZ36;H7C291	10	1	83423.1	60.3785	2.91887	SN-38	CBD	4.2406e-07	1.06193e-06	1	1.48941	Mono treatments	CSN-38	0.314041	0.296014	0.179445	1.70632	C	CBD	0.00352373	0.00941326	0.926495	1.71062	SN	C	0.000810086	0.0043627	0.988576	354.945	236.941	224.205	294.16	189.529	206.625	251.068	24.7656	682.474	536.395	652.97	490.598	505.088	474.739	557.044	15.9053	195.189	252.64	191.62
Ras-related protein Rap-2b		P61225	11	2	20732.5	95.9143	1.31979	CSN-38	Control	4.33487e-07	1.08278e-06	1	1.13845	CSN-38	Mono treatments	0.000375737	0.00587216	0.993702	1.18041	CBD	C	0.00011821	0.000688728	0.999742	1.13816	SN	C	0.00144275	0.00650824	0.974072	10390.4	11997.6	11534.3	10588.7	11926.1	10450.4	11147.9	6.77245	9413.03	10378.9	10052.4	9196.44	9670.84	8970.91	9613.75	5.52138	9535.42	9958.33	10024.4
Lysosomal alpha-mannosidase		O00754;M0QZ24;M0R2P5	23	2	114429	129.537	1.17668	CSN-38	Control	4.36395e-07	1.08727e-06	1	1.08616	CSN-38	Mono treatments	0.0444822	0.085821	0.584335	1.16458	CBD	C	0.000127815	0.000735957	0.999688	1.00209	SN	C	0.89336	0.52121	0.0517875	7502.04	7282.18	7521.47	6919.88	8122.78	7887.15	7539.25	5.66771	6689.06	6403.43	6331.14	6357.52	6439.73	6302.77	6420.61	2.18709	7195.87	7657.61	7121.55
Tubulin alpha-1A chain		F8W0F6	8	1	25129.6	84.4786	1.63678	SN-38	CSN-38	4.44314e-07	1.1042e-06	1	1.35418	Mono treatments	CSN-38	0.020555	0.0537776	0.725622	1.25456	C	CBD	0.00478854	0.0118714	0.900572	1.21752	SN	C	0.000395418	0.00262925	0.996576	1012.27	968.547	931.662	1063.59	807.049	1207.19	998.384	13.4377	1674.13	1575.91	1846.11	1596.35	1505.63	1606.7	1634.14	7.16889	1127.89	1089.99	797.335
ATP-dependent 6-phosphofructokinase	PFKM	A0A2R8Y891;P08237;F8VZI0;F8VX13;F8VZQ1;F8VP00;F8VW30;F8VSF7;F8VYK8;F8VVE3;H0YHB8	26	2	97877.8	184.34	1.4135	CSN-38	SN-38	4.48652e-07	1.11216e-06	1	1.25649	CSN-38	Mono treatments	0.00213322	0.0154324	0.95311	1.20957	CBD	C	0.000157414	0.000853805	0.999489	1.03335	C	SN	0.46258	0.357623	0.106561	1890.45	1920.15	1667.36	1626.39	2005.34	1634.76	1790.74	9.32093	1395.66	1393.29	1072.79	1210.25	1232.6	1296.74	1266.89	9.70025	1532.3	1576.62	1493.44
Zinc finger MYM-type protein 1		Q5SVZ6;Q5SVZ7	17	2	131625	90.8434	1.55867	SN-38	CSN-38	4.53752e-07	1.12198e-06	1	1.3179	Mono treatments	CSN-38	0.0116942	0.0380632	0.808617	1.30005	C	CBD	0.00626939	0.0146163	0.873072	1.11308	SN	C	0.12055	0.150026	0.335803	1202.31	1279.93	1218.47	1168.19	1162.02	1195.72	1204.44	3.54004	1981.76	1871.48	1915.15	2047.99	1655.02	1792.54	1877.32	7.46148	1315.25	1219.91	1238.14
SRSF protein kinase 1		H3BLV9;Q96SB4;H0Y932	3	1	76724	17.7618	2.71821	Control	CSN-38	4.57633e-07	1.12873e-06	1	1.51192	Mono treatments	CSN-38	0.0169583	0.0478947	0.755994	2.2502	C	CBD	0.000243548	0.00118994	0.998671	1.49693	C	SN	0.00249133	0.00976758	0.949456	211.17	270.038	266.292	347.091	250.302	214.68	259.929	19.0485	591.244	500.929	448.534	457.4	382.676	451.172	471.992	14.7495	397.657	421.116	179.453
Dolichyl-diphosphooligosaccharide--protein glycosyltransferase subunit STT3B		Q8TCJ2	24	5	94301.8	174.912	1.15611	Control	SN-38	4.64052e-07	1.14169e-06	1	1.01203	Mono treatments	CSN-38	0.550298	0.421015	0.0934796	1.08762	C	CBD	0.000893867	0.00320856	0.986745	1.15611	C	SN	4.28367e-06	0.000110491	1	13381.6	13480.3	13053.1	12131.6	12782.6	12571.9	12900.2	3.95874	12540.8	12713.1	12602.1	12353.5	12660.9	13070.6	12656.8	1.87913	12911.8	13587.1	13417.4
Ornithine aminotransferase_ mitochondrial		P04181	17	3	48877.1	106.971	2.79003	SN-38	CBD	4.71146e-07	1.15625e-06	1	1.58848	Mono treatments	CSN-38	0.20789	0.225552	0.258147	2.56443	C	CBD	0.000114751	0.000674583	0.99976	1.08797	SN	C	0.649704	0.438274	0.070929	303.441	340.405	292.245	270.435	284.04	252.349	290.486	10.3971	978.758	656.062	654.662	773.71	629.407	383.586	679.364	28.6691	285.857	220.702	202.387
MRG/MORF4L-binding protein		Q9NV56	3	1	22588.3	18.9528	1.33169	SN-38	CBD	4.73716e-07	1.15965e-06	1	1.15618	Mono treatments	CSN-38	0.0808893	0.12461	0.459218	1.21256	C	CBD	0.00133779	0.00437787	0.976546	1.09824	SN	C	0.019529	0.0422549	0.707063	2521.04	2471.7	2729.83	2676.11	2339.27	2465.49	2533.91	5.72455	3217.58	3279.08	3576.04	3635.74	3120.15	3249.77	3346.39	6.24129	2259.99	2249.31	2427.72
Damage-control phosphatase ARMT1		Q9H993;F5GZY1	18	3	51571.6	141.418	1.15449	CSN-38	SN-38	4.77991e-07	1.16437e-06	1	1.07719	CSN-38	Mono treatments	0.0377996	0.0775429	0.616432	1.12153	CBD	C	0.000226638	0.00112944	0.998857	1.01961	C	SN	0.397895	0.326769	0.126093	23501.8	24527.8	23548.3	23699.7	25927.1	24287.9	24248.8	3.80049	20134.9	21051.8	20136.9	21043.6	22140.1	21516	21003.9	3.72685	23180.7	24751.6	23349.7
Lactoylglutathione lyase		Q04760	12	3	21005.9	104.237	1.31833	CSN-38	Control	4.78013e-07	1.16437e-06	1	1.18333	CSN-38	Mono treatments	0.00182631	0.0142711	0.959819	1.19508	CBD	C	0.000452449	0.00187025	0.995632	1.0331	SN	C	0.186244	0.201174	0.250476	31054.3	35956	34905	30746.6	37471.1	33981.3	34019.1	7.88243	25515.1	27959	25788.6	25687.1	28127.6	26874.7	26658.7	4.40777	29187.6	32703.3	29129.3
GREB1-like protein		Q9C091;J3KRT4;J3QR03	28	2	216636	162.915	2.8185	SN-38	CSN-38	4.92441e-07	1.19654e-06	1	2.19176	Mono treatments	CSN-38	0.000244822	0.00483542	0.996537	1.3788	C	CBD	0.0232713	0.0387724	0.674897	1.30616	SN	C	0.0569296	0.0894947	0.493596	108.099	235.332	178.35	153.243	204.41	162.696	173.688	25.2361	542.519	458.01	462.367	501.193	628.164	344.99	489.54	19.3329	254.835	236.938	229.989
Puromycin-sensitive aminopeptidase		P55786;E9PLK3;A6NEC2;E9PP11;E9PPD4;H0YDG0;E9PJY4;H0YCQ5;E9PJ74;E9PJF9;E9PPZ2;E9PRQ5	41	5	103961	311.827	1.2125	CSN-38	Control	5.09314e-07	1.23448e-06	1	1.05655	CSN-38	Mono treatments	0.0176388	0.0489839	0.749953	1.15663	CBD	C	0.000114049	0.00067247	0.999764	1.13857	SN	C	3.59722e-06	0.000100738	1	20556.5	21793.4	21787.3	19085.3	21509.2	21911.1	21107.1	5.24693	19831.5	20010.6	19660.4	19623	20082.8	19713.1	19820.2	0.960503	19051.4	21572.8	20192.5
NT5C1B-RDH14 readthrough	NT5C1B-RDH14	C9J2C7;Q96P26;H7BZQ4	10	2	60568.5	49.3342	15.4588	Control	CBD	5.24089e-07	1.26717e-06	1	1.81201	Mono treatments	CSN-38	0.671947	0.471444	0.0715104	15.4588	C	CBD	0.00022255	0.00112332	0.9989	1.05794	C	SN	0.361364	0.3088	0.139609	177.198	63.289	104.162	113.103	213.047	163.653	139.076	39.6007	458.471	460.034	493.547	556.001	404.9	457.425	471.73	10.6251	30.5998	67.869	2.51265
Ribosomal RNA processing protein 1 homolog B		Q14684	15	1	84826.8	88.1556	1.55363	Control	CSN-38	5.48678e-07	1.32336e-06	1	1.23986	Mono treatments	CSN-38	0.0425051	0.0834338	0.593406	1.50134	C	CBD	3.99088e-05	0.000307293	0.999988	1.07527	C	SN	0.147276	0.17226	0.295605	721.431	970.85	714.627	688.475	768.293	946.331	801.668	15.5291	1016.63	1166.59	1172.88	1210.12	1286.33	1097.33	1158.31	8.0198	764.418	956.246	960.238
E3 ubiquitin-protein ligase HUWE1		H0Y659;A0A087X146	33	3	134325	174.417	1.14406	CBD	SN-38	5.59072e-07	1.34513e-06	1	1.00951	Mono treatments	CSN-38	0.823423	0.520794	0.0558982	1.044	CBD	C	0.0135649	0.0259089	0.768793	1.09584	C	SN	4.86481e-05	0.000615261	0.999978	3494.1	3573.82	3704.31	3400.79	3715.55	3595.14	3580.62	3.3881	3307.07	3272.16	3337.33	3389.08	3402.81	3522.31	3371.79	2.62667	3833.94	3855.2	3986.12
Signal peptide peptidase-like 2A		Q8TCT8;H0YNA7;H0YNA2	12	1	59055.7	74.7554	6.69337	Control	CSN-38	5.68489e-07	1.36444e-06	1	4.00686	Mono treatments	CSN-38	0.0110232	0.036696	0.816237	4.83929	C	CBD	6.69534e-06	7.55524e-05	1	1.00947	C	SN	0.841614	0.505865	0.0539814	253.39	22.0206	251.337	281.014	79.0391	124.9	168.617	63.923	1205.21	1440.81	1072.37	1048.54	950.471	990.772	1118.03	16.1479	328.001	180.117	394.771
Programmed cell death 6-interacting protein		Q8WUM4;A0A3B3IT07;C9IZF9;F8WBR8;F8WEQ7	45	10	96650.6	368.111	1.23123	CSN-38	Control	5.79616e-07	1.38775e-06	1	1.0937	CSN-38	Mono treatments	0.0149531	0.0444307	0.774715	1.18345	CBD	C	2.31985e-05	0.000199779	0.999998	1.06806	SN	C	0.020055	0.0429662	0.702282	22140.6	24310.1	24049.4	21857	25132.2	23318.2	23467.9	5.4558	18936	21138.6	21164.6	19598.3	21410	19898.6	20357.7	4.99821	21651.4	23861.4	22518.7
Serine/arginine repetitive matrix protein 1		Q8IYB3;A9Z1X7;E9PCT1;M0R088;M0QXG5;M0R1E7	14	2	102392	81.6147	1.32396	CSN-38	Control	6.20828e-07	1.48281e-06	1	1.1406	CSN-38	Mono treatments	0.00168928	0.0135098	0.962881	1.11774	CBD	C	0.0029119	0.00814448	0.93991	1.20378	SN	C	0.000158582	0.00139525	0.99948	6049.14	6946.78	6839.12	6501.61	7230.19	6583.73	6691.76	6.11581	5479.04	6347.22	5773.96	5992.59	6664.49	6248.71	6084.33	6.98791	5167.04	6051.93	5392.44
Heterogeneous nuclear ribonucleoprotein A3		P51991;H7C1J8	16	6	39823.1	175.73	1.17542	CBD	SN-38	6.30733e-07	1.50281e-06	1	1.0744	CSN-38	Mono treatments	0.0789862	0.122601	0.464346	1.11474	CBD	C	0.000776204	0.00286477	0.989303	1.05444	C	SN	0.0269748	0.0530569	0.646721	97271.3	100380	105771	99011.7	108053	105867	102726	4.27832	83982.2	88297.3	87129	85580.3	91936.4	90489.9	87902.5	3.39322	97356.5	104480	104072
Carboxypeptidase		I3L4Z3;Q9HB40	3	1	19903.2	14.4327	2.08175	SN-38	CBD	6.36209e-07	1.51219e-06	1	1.25849	Mono treatments	CSN-38	0.348051	0.314462	0.16155	1.18159	C	CBD	0.182838	0.1804	0.253934	1.76182	SN	C	7.94461e-05	0.000870052	0.999908	672.718	926.438	1057.98	834.257	922.902	972.324	897.77	14.7234	1379.3	1522.96	1482.33	1612.62	1583.86	1577.51	1526.43	5.63107	576.793	724.226	861.014
Slit homolog 1 protein		O75093;Q5T0V0;Q5T0V4	15	2	173971	75.2415	1.30093	CSN-38	SN-38	6.4171e-07	1.52158e-06	1	1.18664	CSN-38	Mono treatments	0.00163055	0.013353	0.964207	1.07955	CBD	C	0.0663736	0.0860216	0.460984	1.10475	C	SN	0.00690236	0.0206813	0.862144	29945.6	32423.9	30509.2	28352.9	30824.9	30405.9	30410.4	4.33395	23522.7	25225.4	23198.5	21770.8	23068.8	23469	23375.9	4.74564	27401.8	31237	27277.7
60S ribosomal protein L12		P30050	7	3	17989.7	70.7433	1.21617	CSN-38	SN-38	6.71994e-07	1.58954e-06	1	1.1083	CSN-38	Mono treatments	0.029764	0.0679915	0.661472	1.01384	CBD	C	0.647656	0.426443	0.0711979	1.17834	C	SN	6.35688e-06	0.000144901	1	59956	62799.1	61639.6	54452.5	60878.4	60553.7	60046.5	4.84768	49437.8	51827.3	48923.2	46961.8	49891.1	49200.6	49373.6	3.18215	56472.6	63356.2	59234.8
F-actin monooxygenase	MICAL2	A0A2R8YFA9;O94851;Q6ZW33	21	1	220943	118.867	3.38356	CBD	SN-38	6.85371e-07	1.61281e-06	1	1.22082	CSN-38	Mono treatments	0.188604	0.212394	0.277982	1.91577	CBD	C	0.00222041	0.00656585	0.95573	1.76616	C	SN	0.0177932	0.0395467	0.72352	515.294	459.853	474.793	412.656	392.876	470.001	454.245	9.80808	218.869	193.272	182.756	164.757	82.2695	176.649	169.762	27.4536	817.913	647.461	509.065
RB1-inducible coiled-coil protein 1		Q8TDY2;E5RH63;H0YC28	34	1	185201	191.517	3.5532	SN-38	CBD	6.86148e-07	1.61281e-06	1	1.75442	Mono treatments	CSN-38	0.268826	0.268343	0.207928	2.32476	C	CBD	0.000607675	0.00236737	0.992764	1.52841	SN	C	8.75797e-05	0.000933064	0.99988	546.417	223.371	433.551	554.913	389.854	264.824	402.155	34.4747	955.345	989.363	1053.02	1143.16	1201.85	1264.37	1101.18	11.0937	293.909	249.249	248.599
RNA-binding protein FUS		P35637;H3BPE7	14	2	53654	123.09	1.28741	Control	SN-38	6.86758e-07	1.61281e-06	1	1.08297	CSN-38	Mono treatments	0.167619	0.196434	0.302481	1.00964	C	CBD	0.771512	0.475916	0.0584482	1.28741	C	SN	2.73797e-06	8.25737e-05	1	13160.5	14124.6	14209.5	12073.2	14078.5	13197.8	13474	6.17957	10568.8	11322.2	11590.7	10328.3	10815.7	10997.2	10937.2	4.28878	13319.2	15195.8	13214.5
Nucleolar transcription factor 1		P17480;E9PKP7;E9PLT2;E9PMM2	36	6	89748.3	222.527	1.23092	CSN-38	SN-38	6.89532e-07	1.61546e-06	1	1.17262	CSN-38	Mono treatments	0.000113682	0.00306907	0.998942	1.09623	CBD	C	0.00920377	0.0194734	0.82591	1.00291	C	SN	0.912554	0.52632	0.0511988	13342	14711	13701	13672.9	14964.7	15100.4	14248.7	5.34985	11166.8	11364.2	11145.6	11425.5	12081.4	12270.3	11575.7	4.15692	12882.9	12555.4	11486.3
U4/U6.U5 tri-snRNP-associated protein 2		Q53GS9;B9A018;A0A087X1B2;F8WC91;C9JIU2;A0A087WW31;C9J0X5	26	5	65779.8	169.162	1.27619	CSN-38	Control	7.01468e-07	1.63951e-06	1	1.13886	CSN-38	Mono treatments	0.00154825	0.0129938	0.966077	1.17544	CBD	C	0.000410943	0.00174648	0.996326	1.06573	SN	C	0.0436515	0.074318	0.549511	5580.91	6141.27	6384.52	5575.47	5951.6	5906.29	5923.34	5.33623	4570.9	5268.96	5118.72	4901.81	5066.93	4751.64	4946.49	5.18728	5088.43	5777.53	5662.61
Elongation factor 1-gamma		P26641	31	8	50461	297.197	1.21246	CSN-38	SN-38	7.12328e-07	1.66094e-06	1	1.12025	CSN-38	Mono treatments	0.0091753	0.0333709	0.838599	1.01053	C	CBD	0.668591	0.435265	0.0685495	1.17688	C	SN	1.9606e-05	0.000315033	0.999999	53999.9	61410.1	57983	55801.7	60330.3	60763.6	58381.4	5.119	46817.6	48526.8	47243.1	46221.7	50422.6	49676.5	48151.4	3.46929	53960.7	58098.8	55659.6
Succinate--CoA ligase [GDP-forming] subunit beta_ mitochondrial		Q96I99;H0Y852	25	1	46852.9	173.328	1.34462	CSN-38	Control	7.24081e-07	1.68434e-06	1	1.15031	CSN-38	Mono treatments	0.0179949	0.0493189	0.74685	1.27651	CBD	C	0.000240152	0.00117883	0.99871	1.06134	SN	C	0.0389855	0.0687882	0.572936	26357.5	31761.7	29302.7	26667.2	30959.1	28763.3	28968.6	7.56793	21755.5	24578	24003.5	21983.5	23039.1	21833.2	22865.5	5.29655	26756.7	30514.8	27116.3
RIMS-binding protein 3A		Q9UFD9;A6NJZ7;A6NNM3;J3KP16	13	2	183113	82.5392	2.98089	CSN-38	Control	7.29356e-07	1.68899e-06	1	1.84103	CSN-38	Mono treatments	2.74385e-05	0.00133751	0.999924	1.66623	CBD	C	0.00122157	0.00407911	0.979268	1.57206	SN	C	0.0175918	0.0392946	0.725501	509.854	560.406	399.278	490.87	482.712	334.402	462.92	17.6679	338.757	208.589	257.047	305.835	155.824	198.756	244.135	28.4073	317.959	238.234	274.144
Cyclic nucleotide ras GEF	RAPGEF2	A0A2R8YGD3;Q9Y4G8	39	1	189394	222.227	11.656	Control	CSN-38	7.29522e-07	1.68899e-06	1	5.56656	Mono treatments	CSN-38	0.000352287	0.00576995	0.994228	3.51049	C	CBD	0.00108841	0.00374267	0.982352	1.49192	C	SN	0.109644	0.140573	0.355268	23.7197	83.8309	81.4593	26.7938	24.902	68.9799	51.6143	57.0671	125.064	445.581	470.681	515.465	299.52	563.195	403.251	40.3934	104.472	53.8611	232.266
Eukaryotic translation initiation factor 2 subunit 2		P20042	22	5	38730.6	155.94	1.2312	CBD	SN-38	7.3906e-07	1.7033e-06	1	1.06766	CSN-38	Mono treatments	0.194433	0.217285	0.27174	1.19368	CBD	C	0.00016238	0.000873501	0.999451	1.03143	C	SN	0.191099	0.204595	0.245683	13625.7	15135.4	14589.6	13935	14844.3	16203.6	14722.3	6.23995	12053.2	12390	12325.6	11742.6	12838.5	12812.5	12360.4	3.45367	13947.4	15401	15472.8
Plasma membrane calcium-transporting ATPase 1		P20020;E7ERY9;A0A0U1RQU3;H0YHH6;F8W1V5	38	4	135654	252.711	1.23723	SN-38	CSN-38	7.39173e-07	1.7033e-06	1	1.12844	Mono treatments	CSN-38	0.0312819	0.0701469	0.652318	1.09378	C	CBD	0.0114307	0.0230194	0.795147	1.10935	SN	C	0.00141196	0.00640712	0.974799	2141.08	2105.84	2066.86	1928.21	1912.71	2005.19	2026.65	4.63477	2630.95	2552.81	2397.57	2635.76	2454.25	2373.25	2507.43	4.60581	1833.68	2041.95	2193.7
Small nuclear ribonucleoprotein Sm D3		P62318;H3BT13	10	5	14030.4	90.5828	1.1995	CSN-38	SN-38	7.47498e-07	1.71845e-06	1	1.10724	CSN-38	Mono treatments	0.0196113	0.0520759	0.733236	1.12918	CBD	C	0.00121567	0.00407326	0.979406	1.03318	C	SN	0.101683	0.134049	0.3709	39866.2	41794.1	42595.2	37969.3	43260.9	42867.3	41392.2	4.98893	33165.2	35459.7	34789.8	33354	35492.4	34786	34507.8	2.94577	37806.2	42677	40326.7
Centriolar coiled-coil protein of 110 kDa		O43303;I3L262	6	1	114223	27.1349	3.42209	Control	CSN-38	7.79757e-07	1.78842e-06	1	2.26723	Mono treatments	CSN-38	3.60775e-05	0.00157153	0.999867	1.63063	C	CBD	0.00249734	0.00726116	0.949317	1.4049	C	SN	0.00266556	0.0102508	0.945471	262.343	288.971	278.46	178.871	104.258	144.629	209.589	37.0107	483.535	609.392	580.252	439.345	403.847	546.76	510.522	15.9433	275.91	655.366	443.253
Myomesin-2		P54296;A0A0J9YVV7;E7EWH9	23	2	166436	117.718	2.75265	Control	CSN-38	8.4063e-07	1.92355e-06	1	1.72994	Mono treatments	CSN-38	0.00343605	0.019705	0.926793	2.04789	C	CBD	9.7465e-05	0.00059718	0.999842	1.30104	C	SN	0.0529405	0.0850656	0.508981	124.297	165.463	117.701	122.032	129.657	76.1961	122.558	23.2724	223.908	230.419	254.542	358.659	174.617	313.652	259.3	25.6435	156.511	105.66	194.166
Cytoplasmic dynein 1 heavy chain 1	DYNC1H1	A0A2R8Y706;A0A2R8Y6I5;H0YJ21	96	1	223903	737.165	1.19923	CSN-38	SN-38	8.89642e-07	2.03096e-06	1	1.09775	CSN-38	Mono treatments	0.0436414	0.0846767	0.588152	1.18176	CBD	C	0.000140971	0.000795379	0.999605	1.00265	C	SN	0.923463	0.528759	0.0509172	10114.2	11195.7	10493.1	11049.9	10240.3	10388.5	10580.3	4.17708	8891.38	7850.8	9516.38	8887.59	8968.72	8820.54	8822.57	6.11654	9850.57	10678.8	10913.7
Neuron navigator 1	NAV1	A0A0A0MRJ3;Q8NEY1;H0Y6F6;H7BZD9	20	4	198147	92.2091	1.71794	CSN-38	CBD	8.96502e-07	2.04187e-06	1	1.33241	CSN-38	Mono treatments	0.0186963	0.0501668	0.74085	1.67239	C	CBD	4.78079e-05	0.000354225	0.999979	1.05935	C	SN	0.396242	0.326095	0.126661	669.482	471.739	567.598	516.683	447.914	502.078	529.249	15.1051	486.358	537.971	492.204	542.83	436.308	422.44	486.352	10.2714	372.443	325.855	309.266
Transcription elongation factor A protein 1	TCEA1	A0A1W2PPZ5;P23193;A0A1W2PRL9;B7Z4S1;E5RIS7;E5RJ93;A0A1W2PPV7;A0A1W2PS15;E5RFI1;E5RK46	19	6	34391.9	116.921	1.29588	CBD	SN-38	9.41095e-07	2.13848e-06	1	1.07584	CSN-38	Mono treatments	0.224332	0.236864	0.242925	1.22189	CBD	C	0.000357974	0.00157422	0.997155	1.06056	C	SN	0.0512629	0.0829887	0.515783	3529.03	3641.36	3791.43	3952.72	3836.07	4334.48	3847.51	7.30906	3168.81	3006.72	3151.11	3010.32	3325.13	3030.2	3115.38	4.01493	3800.58	4377.52	3562.02
Disks large-associated protein 2		Q9P1A6;A0A0G2JLW6;A0A1B0GTN4;A0A0G2JPE0;A0A1B0GXK6;H0YBY6;A0A0J9YY63;A0A0J9YX70;A0A0J9YY16	9	1	118989	48.0736	4.38549	Control	CSN-38	9.60526e-07	2.17759e-06	1	2.21857	Mono treatments	CSN-38	0.0890612	0.132802	0.438425	3.87233	C	CBD	0.000279684	0.00132645	0.998239	1.32708	C	SN	0.0128744	0.0317059	0.777024	213.993	160.861	217.134	98.0811	114.76	84.8875	148.286	39.1826	578.739	390.975	356.605	562.477	520.704	530.671	490.028	18.9959	179.894	94.7415	153.622
Glucose-6-phosphate isomerase	GPI	A0A2U3TZU2;P06744;K7EQ48;A0A0J9YXP8;A0A0J9YYH3;A0A2R8Y6C7;A0A0J9YX90;K7EPY4;K7EP41;A0A2R8YF08;K7ELR7;K7ENA0;A0A0J9YXM3;K7ERK8;A0A0J9YXH9;K7EIL4;A0A0J9YYI8	31	4	67571.2	325.83	1.17942	SN-38	Control	9.6534e-07	2.18346e-06	1	1.01615	CSN-38	Mono treatments	0.479685	0.38771	0.1116	1.08331	CBD	C	0.0165032	0.0302836	0.73649	1.17942	SN	C	2.78205e-05	0.000422766	0.999996	63581.7	60924	59923.2	63205.4	60668.5	61643.6	61657.7	2.36403	65430.7	62630.4	62079.8	62957.4	63729.2	62703.2	63255.1	1.88686	60645.4	55119.6	58645
Gamma-aminobutyric acid receptor subunit alpha-3		P34903	3	1	55449.8	14.8171	1.42831	CSN-38	SN-38	9.80044e-07	2.21162e-06	1	1.25194	CSN-38	Mono treatments	0.00349136	0.019929	0.925745	1.14253	CBD	C	0.011914	0.0238946	0.788935	1.12186	C	SN	0.00954574	0.0257042	0.820938	4375.22	4063.63	3891.49	3477.06	4112.09	4477.72	4066.2	8.82999	2996.1	2961.66	2545.76	2625.49	3010.88	2941.28	2846.86	7.21477	4065.46	3912.5	3224.91
Peptidyl-prolyl cis-trans isomerase FKBP4		Q02790;F5H1U3;H0YFG2;F5H120	36	9	52089.8	340.919	1.21633	CSN-38	SN-38	9.88268e-07	2.22507e-06	1	1.10755	CSN-38	Mono treatments	0.0348712	0.0748349	0.63192	1.1027	CBD	C	0.00339867	0.00917908	0.92919	1.085	C	SN	0.00120065	0.00571275	0.979756	87124.4	92655.1	91406	80048.8	93128	85939.9	88383.7	5.70037	70772.3	76415.8	72083	69141.1	74386.9	73187.7	72664.5	3.56989	81552.7	91788.5	86598.7
Pre-B-cell leukemia transcription factor 3		P40426;Q5JS98;H3BLX0	2	1	47474.8	15.4831	1.5758	Control	CBD	9.96399e-07	2.23824e-06	1	1.10774	CSN-38	Mono treatments	0.112229	0.152772	0.388298	1.5758	C	CBD	1.11054e-06	2.0327e-05	1	1.35943	C	SN	8.07534e-05	0.000878691	0.999904	691.667	811.527	739.331	655.319	608.857	806.256	718.826	11.3908	578.423	716.882	690.9	825.69	688.896	679.704	696.749	11.3771	531.374	672.26	536.892
Lipoma-preferred partner		Q93052;A0A087WZF1;C9JUT4;C9JXK9;C9J1K7;C9J2R5;C9J3U9;C9J4E3;C9J5C8;C9JE51;C9JIY7;C9JT42	10	4	67172.1	64.515	1.51183	CBD	SN-38	1.01079e-06	2.26044e-06	1	1.06587	CSN-38	Mono treatments	0.385481	0.335831	0.144615	1.0346	CBD	C	0.594012	0.403852	0.079056	1.46128	C	SN	0.00011343	0.00111179	0.999767	2311.95	2616.22	2580.41	2238.2	2529.9	2435.74	2452.07	6.18804	1610.49	1883.75	1821.4	1813.43	1980.15	1881.31	1831.75	6.75638	2374.86	2602.83	2950.84
CD166 antigen		Q13740;F5GXJ9;H7C543	23	1	65786.7	147.965	1.7022	Control	CSN-38	1.01089e-06	2.26044e-06	1	1.23126	Mono treatments	CSN-38	0.00280631	0.0176239	0.939099	1.35991	C	CBD	8.9293e-05	0.000569235	0.999874	1.40583	C	SN	5.84645e-06	0.000138083	1	953.307	1120.34	1241.36	1178.04	819.225	835.053	1024.56	17.6166	1366.95	1227.4	1324.18	1166.04	1124.5	1234.19	1240.54	7.40573	1253.33	1227.08	1271.93
Oxidoreductase HTATIP2		Q9BUP3;E9PI87	10	1	27277.1	67.361	2.04818	Control	CSN-38	1.01765e-06	2.27039e-06	1	1.39887	Mono treatments	CSN-38	0.00808734	0.0308331	0.852849	1.70904	C	CBD	0.000373437	0.0016115	0.99692	1.28068	C	SN	0.00130388	0.00608575	0.977343	335.598	286.425	297.084	200.379	234.229	234.398	264.685	18.9138	468.487	444.499	428.544	383.454	401.306	413.568	423.309	7.23116	416.563	334.98	209.67
Glycogen synthase kinase-3 beta		P49841;A0A3B3ITW1	13	3	47257.6	83.514	1.39117	Control	CSN-38	1.03151e-06	2.29609e-06	1	1.16316	Mono treatments	CSN-38	0.0160884	0.0463751	0.76394	1.31727	C	CBD	1.6508e-05	0.000153616	0.999999	1.09523	C	SN	0.0362998	0.0656612	0.587567	1211.42	1553.48	1480.56	1556.75	1617.72	1713.35	1522.21	11.2315	1724.53	1992.07	1991.88	1958.98	2008.7	1925.06	1933.54	5.51643	1503.83	1620.32	1602.72
Syntenin-1		O00560;G5EA09;B4DHN5;E9PBU7	16	3	32615.5	105.188	1.19542	CSN-38	CBD	1.07854e-06	2.39177e-06	0.999999	1.17361	CSN-38	Mono treatments	1.10368e-06	0.000161399	1	1.01482	C	CBD	0.58706	0.400883	0.080197	1.02202	SN	C	0.301733	0.275809	0.166881	5038.96	5315.27	4676.59	4860.3	4963.1	4645.16	4916.56	5.06874	4127.2	4244.56	4250.03	4380.67	4260.92	4330.76	4265.69	2.0261	4204.62	4289.47	4233.48
Thiosulfate:glutathione sulfurtransferase		Q8NFU3;R4GNF9	3	2	12587.3	26.2221	1.32828	CBD	Control	1.07936e-06	2.39177e-06	0.999999	1.0743	CSN-38	Mono treatments	0.233914	0.242725	0.234678	1.32828	CBD	C	8.3035e-05	0.000536305	0.999896	1.03913	SN	C	0.306876	0.279153	0.164223	4986.07	5578.23	6084.04	5421.95	5692.29	5733.59	5582.69	6.54704	4993.13	4838.41	4564.92	4172.37	4508.76	4293.71	4561.88	6.85465	5903.78	6695.43	5949.42
Tripeptidyl-peptidase 2		P29144;Q5VZU9;A0A494C0U1;A0A494C1B8;A0A494C1S4;A0A494C0A3	27	1	139833	137.182	1.37119	Control	SN-38	1.11328e-06	2.46138e-06	0.999999	1.02633	Mono treatments	CSN-38	0.780424	0.506588	0.0592305	1.07122	C	CBD	0.210664	0.201018	0.227838	1.37119	C	SN	5.63863e-05	0.000686552	0.999965	4519.63	4430.22	4493.04	4130.74	4251.02	4650.41	4412.51	4.30405	4317.79	4156.23	3917.93	3671.35	4010.17	3761.5	3972.49	6.08953	5390.39	4924.06	4934.96
T-complex protein 1 subunit delta		P50991	33	9	58437.6	318.917	1.1991	SN-38	CBD	1.12386e-06	2.47917e-06	0.999999	1.0908	Mono treatments	CSN-38	0.0949239	0.138616	0.424613	1.15436	C	CBD	0.000323047	0.00145563	0.997661	1.03876	SN	C	0.140055	0.166799	0.305567	47620	51644.7	49873.9	50370.1	53383	54913	51300.8	5.07957	58128.2	61039.1	61378	57484.3	64436.4	63687	61025.5	4.62186	47041.8	50622.5	51311.4
LON peptidase N-terminal domain and RING finger protein 1		Q17RB8;A0A0C4DGE8;H7C5V9;E9PQH4	16	1	88549.6	84.0301	1.47423	Control	CSN-38	1.14237e-06	2.51077e-06	0.999999	1.12725	Mono treatments	CSN-38	0.0526441	0.0968478	0.55008	1.40002	C	CBD	7.14228e-05	0.000485248	0.999931	1.227	C	SN	4.74889e-05	0.000604607	0.999979	850.55	882.443	978.705	807.905	944.582	1098.62	927.134	11.2555	1117.13	1163.84	1012.56	1077.94	1196.9	1115.28	1113.94	5.812	923.114	1032.93	775.915
Basic leucine zipper and W2 domain-containing protein 1		Q7L1Q6;C9IZ80;C9JFN4;C9J188;C9JWF5;H0Y503	23	5	48214.4	183.658	1.38825	SN-38	CBD	1.1433e-06	2.51077e-06	0.999999	1.17161	Mono treatments	CSN-38	0.0889669	0.132758	0.438654	1.22842	C	CBD	9.29579e-05	0.000583132	0.99986	1.13011	SN	C	0.0127197	0.0314631	0.778905	9970.18	12869	10837.9	10037.7	9941.98	12431.7	11014.8	11.9579	16293.8	14476.9	16387.3	14530.9	13367	14961.4	15002.9	7.75035	10909.2	10109.7	11357.9
Glyoxalase domain-containing protein 4	GLOD4	F6TLX2;Q9HC38;I3L3Q4	14	2	55575.1	85.2401	1.31788	CBD	SN-38	1.16623e-06	2.55541e-06	0.999999	1.09861	CSN-38	Mono treatments	0.160881	0.191386	0.311106	1.24652	CBD	C	0.000201238	0.00104392	0.999114	1.05725	C	SN	0.0866207	0.11958	0.404516	7984.25	8808.85	9740.32	8914.61	8788.92	10181.7	9069.78	8.59079	6422.78	7148.32	7349.59	7031.2	7481.51	7307.55	7123.49	5.30225	8400.38	9260.41	8882.91
BUB1B-PAK6 readthrough		H3BTB9	2	1	15881.8	10.5888	1.66889	SN-38	CBD	1.19076e-06	2.60335e-06	0.999999	1.2088	CSN-38	Mono treatments	0.111856	0.152365	0.38902	1.65633	C	CBD	0.000100884	0.000611174	0.999827	1.00759	SN	C	0.848094	0.508018	0.053657	863.769	1030.91	1129.19	892.207	1254.22	1141.93	1052.04	14.4997	966.712	1146.73	1110	1026.04	1127.22	1153.94	1088.44	6.92024	653.917	750.547	622.243
T-complex protein 1 subunit eta	CCT7	A0A0D9SG95	3	1	8815	20.527	4.10859	SN-38	CSN-38	1.19713e-06	2.61147e-06	0.999999	3.43791	Mono treatments	CSN-38	8.69136e-06	0.000678414	0.999994	1.22757	C	CBD	0.217892	0.205192	0.221782	1.20949	SN	C	0.229269	0.232388	0.212766	530.159	182.367	129.628	263.462	258.744	238.022	267.064	51.9401	1445.01	740.202	941.138	1257.53	883.548	1316.12	1097.26	25.5198	1085.86	683.194	826.017
Kynureninase		Q16719;A0A087X297;A0A087WYM2;A0A087WYQ7;F8WEP1	24	2	52864.9	178.243	1.22567	CBD	Control	1.22354e-06	2.66317e-06	0.999999	1.04211	Mono treatments	CSN-38	0.405855	0.346792	0.136421	1.22567	CBD	C	6.60882e-06	7.54433e-05	1	1.02858	SN	C	0.256435	0.249418	0.193472	11247.8	12634.9	12952.8	11252.3	11913.1	12225.7	12037.8	5.8572	10990.2	11563.5	11484.2	10841.6	12163.1	11644.8	11447.9	4.17472	13243.9	14209.7	13907.3
Vacuolar protein sorting-associated protein 35		Q96QK1;A0A3B3ITD4;I3L4S0;A0A1W2PP10	32	2	92505.6	228.094	1.31575	CSN-38	Control	1.25187e-06	2.71811e-06	0.999999	1.14595	CSN-38	Mono treatments	0.0138072	0.0415703	0.786099	1.24754	CBD	C	0.000470398	0.00192821	0.995321	1.04882	SN	C	0.134916	0.162356	0.313033	5898.03	6749.69	6532.02	5932.91	6581.41	5649.76	6223.97	7.25579	4908.92	5038.36	5177.85	4584.39	4901.17	5156.99	4961.28	4.4118	5494.43	6119.46	6103
60S ribosomal protein L30		P62888;E5RI99;A0A0C4DH44;A0A0B4J213;E5RJH3	12	2	12955.2	105.547	1.22027	CSN-38	SN-38	1.25433e-06	2.71811e-06	0.999999	1.15612	CSN-38	Mono treatments	0.000445832	0.00651973	0.992099	1.08107	C	CBD	0.0130341	0.0252678	0.775097	1.20104	C	SN	4.71328e-06	0.000114068	1	61228.4	61817.8	62429.5	56513.6	67722.2	63310.8	62170.4	5.80845	49810.3	51579.5	49005.3	49864.8	54171.9	51256.1	50948	3.63289	54733.6	59285.1	52632.8
E3 ubiquitin-protein ligase HACE1		Q8IYU2	6	1	103654	29.0447	3.04137	Control	CSN-38	1.27e-06	2.746e-06	0.999999	1.76183	Mono treatments	CSN-38	0.000372199	0.00587216	0.993782	1.54267	C	CBD	0.00960122	0.0201623	0.820141	1.95944	C	SN	0.000156327	0.00139525	0.999497	174.765	97.5431	241.247	130.919	186.336	142.486	162.216	30.8682	198.348	241.896	285.227	252.954	225.91	306.374	251.785	15.6086	315.017	457.827	303.297
Thioredoxin-dependent peroxide reductase_ mitochondrial		P30048	8	4	28034.8	64.9621	1.24298	CSN-38	Control	1.27961e-06	2.75808e-06	0.999999	1.13247	CSN-38	Mono treatments	0.00230302	0.0159322	0.949486	1.14975	CBD	C	0.000148326	0.000818071	0.999555	1.04541	SN	C	0.00908012	0.024895	0.827732	25152.5	27859.2	26999.5	23175.7	27865.2	24533.6	25930.9	7.46806	21139.2	22272.6	21888.1	20953.3	22679.1	21923.7	21809.3	3.02231	23614.5	26414.1	23218.3
Ermin	ERMN	B8ZZ94;C9J6B4;C9J8X3;C9JN04;Q8TAM6;B4DIZ1;F8WAQ2	2	1	16184.9	10.9601	2.70467	SN-38	CSN-38	1.2812e-06	2.75808e-06	0.999999	1.96916	Mono treatments	CSN-38	0.0171991	0.0483921	0.753839	1.96998	C	CBD	0.00102332	0.00355622	0.983839	1.11292	SN	C	0.26796	0.255863	0.186111	600.854	468.927	370.67	247.923	313.665	314.745	386.131	33.2966	1006.35	944.57	1233.39	1299.14	948.628	834.054	1044.36	17.4177	428.165	269.485	503.695
Ubiquitin-conjugating enzyme E2 C		O00762;A0A0A0MSE8	7	1	19766.4	48.6218	51.612	SN-38	CSN-38	1.30309e-06	2.79908e-06	0.999999	28.6961	Mono treatments	CSN-38	0.000130828	0.00321165	0.99867	8.20974	C	CBD	1.39098e-06	2.33432e-05	1	1.0876	SN	C	0.0820685	0.11503	0.415922	0	0	95.0273	51.1083	88.0059	0	39.0236	116.026	1836.31	2120.94	2267.33	1836.18	1926.02	2097.74	2014.09	8.70117	325.964	104.119	292.362
ATP-dependent RNA helicase DDX39A		O00148;K7EQN7;K7EPJ3;A0A0D9SEM9	22	3	49642.9	176.228	1.10119	CBD	SN-38	1.31121e-06	2.81036e-06	0.999999	1.02578	CSN-38	Mono treatments	0.270489	0.269609	0.206768	1.05478	CBD	C	0.0013361	0.00437787	0.976586	1.044	C	SN	0.00869284	0.0241028	0.833524	12792.6	13172.3	12777.8	12417.8	12646.8	13036.9	12807.4	2.10833	12377.6	11625.6	11596.4	11889.3	11879.8	11937	11884.3	2.36792	12713.2	13211.9	13283.9
LLGL scribble cell polarity complex component 2		Q6P1M3;J3QRV5;J3KRE1;J3QL58;J3QLV4;J3QRZ8;J3QSA6	35	6	114418	242.161	1.19164	CSN-38	Control	1.32505e-06	2.83383e-06	0.999999	1.11364	CSN-38	Mono treatments	0.00755889	0.0297034	0.860106	1.13695	CBD	C	0.00032313	0.00145563	0.99766	1.00313	SN	C	0.854981	0.509786	0.0533281	17569.4	18464.6	17861.2	15464.3	18108.3	16622.4	17348.4	6.42496	14952.5	15101.9	14246.5	14422.5	14558	14342.7	14604	2.37299	16513.2	17657.6	16526.4
60 kDa heat shock protein_ mitochondrial		P10809;E7ESH4;E7EXB4;C9JL25;C9JCQ4;C9JL19;C9J0S9	51	14	61225.9	501.063	1.16898	CSN-38	Control	1.33465e-06	2.84815e-06	0.999999	1.10979	CSN-38	Mono treatments	0.0020938	0.015201	0.95396	1.10442	CBD	C	0.00277821	0.0079057	0.942917	1.00224	SN	C	0.911883	0.52632	0.0512174	206215	218570	213217	198587	218623	211044	211043	3.6537	174953	189032	183179	172457	183295	182726	180940	3.38024	189215	213678	199112
Flotillin-1		O75955;A0A140T9R1;A2AB10;A2AB12;A0A140T9X0;A2AB09;A2AB11;A2AB13;A0A140T959;A0A140T9C3;A0A140T9W4;A0A140T957;A0A140T9B1;A0A140T905;A0A140T907;A0A140T974	19	1	47583.5	112.072	1.38428	SN-38	CBD	1.35646e-06	2.88842e-06	0.999999	1.13298	Mono treatments	CSN-38	0.16368	0.193883	0.307475	1.27688	C	CBD	0.00076039	0.00281699	0.989639	1.08411	SN	C	0.157537	0.180387	0.282414	1893.29	1974.35	2130.5	1805.01	1830.38	2106.67	1956.7	7.08139	2619.41	2563.66	2297.43	2584.5	2507.25	2873	2574.21	7.21807	1934.05	1806.13	1773.12
Triosephosphate isomerase		P60174	19	2	26954.7	220.209	1.26421	CSN-38	Control	1.3796e-06	2.93135e-06	0.999999	1.12858	CSN-38	Mono treatments	0.00571473	0.025714	0.887445	1.18758	CBD	C	0.000575685	0.00225617	0.993385	1.05276	SN	C	0.0870004	0.12002	0.403594	117468	128404	123256	115705	132157	127525	124086	5.22703	98240.4	104774	100091	98763.5	111632	106489	103332	5.0887	107954	123858	110789
Protein-tyrosine-phosphatase	CDC25B	B4DIG0;G8JLH2;P30305	5	1	59510.9	28.2882	2.00674	CBD	Control	1.40387e-06	2.97647e-06	0.999999	1.19378	CSN-38	Mono treatments	0.16482	0.194714	0.306016	2.00674	CBD	C	0.000512255	0.00204431	0.994573	1.00895	SN	C	0.7563	0.476457	0.0596608	975.614	1129.6	917.008	772.073	865.8	845.209	917.55	13.5608	515.093	557.236	422.767	551.447	477.805	561.461	514.302	10.7059	1097.73	1078.58	1136.89
Malate dehydrogenase_ mitochondrial		P40926;G3XAL0;U3KQ63	24	14	35959.6	237.496	1.28128	CSN-38	Control	1.40719e-06	2.97707e-06	0.999999	1.15949	CSN-38	Mono treatments	0.0015893	0.0131733	0.965143	1.16528	CBD	C	0.000474059	0.00193917	0.995257	1.0448	SN	C	0.0445493	0.0751389	0.545263	112139	120663	120136	107182	135604	118649	119062	8.1135	92942.8	98219.4	96436.6	93068.4	102731	99125	97087.1	3.88223	100911	117481	103923
Thioredoxin reductase 1_ cytoplasmic	TXNRD1	A0A087WSY9;Q16881;A0A087WSW9;A0A182DWI3;F8W809;E2QRB9;E9PIR7;E9PKD3;A0A0B4J225;E9PIZ5;E9PKI4;E9PLT3;E9PQI3	23	4	71725.6	203.771	1.24074	CBD	Control	1.42285e-06	3.00373e-06	0.999999	1.02753	Mono treatments	CSN-38	0.672168	0.471444	0.071479	1.24074	CBD	C	3.3125e-05	0.000264631	0.999993	1.01528	SN	C	0.613988	0.423956	0.0759396	6152.61	6459.7	6263.89	6141.87	6854.68	6711.64	6430.73	4.65531	5446.96	5785.32	6179.32	5868.82	6303.3	6100.75	5947.41	5.24667	6882.31	7341.43	7037.33
Uveal autoantigen with coiled-coil domains and ankyrin repeats		H0YNH8;Q9BZF9;F5H2B9;H0YN48;H0YMI1	21	2	162564	105.02	1.68748	CBD	SN-38	1.43804e-06	3.02928e-06	0.999999	1.0558	CSN-38	Mono treatments	0.501955	0.398453	0.105369	1.55823	CBD	C	6.19403e-05	0.00043435	0.999954	1.08295	C	SN	0.266676	0.255009	0.186909	1294.2	1238.41	1091.37	1414.54	1526.14	1180.75	1290.9	12.2648	985.089	734.399	759.845	985.822	1022.52	971.765	909.906	14.0093	1534.59	1221.41	1582.84
Coatomer subunit alpha		P53621;A0A3B3IS84;A0A3B3IT15;A0A3B3IU89;A0A3B3ITV3;A0A3B3ISK1;A0A3B3ITX2;A0A3B3IS23;A0A3B3IU78;A0A3B3IU84	66	2	139886	527.267	2.32997	CBD	SN-38	1.44422e-06	3.0358e-06	0.999999	1.19171	Mono treatments	CSN-38	0.720053	0.487977	0.0653319	1.36091	CBD	C	0.00786214	0.0173256	0.846407	1.71207	C	SN	0.00370477	0.0131806	0.922636	167.06	181.514	183.295	159.145	140.384	172.302	167.283	9.54178	149.736	80.9089	130.848	114.918	155.029	86.9576	119.733	26.0768	277.802	318.811	272.033
Ankyrin repeat and BTB/POZ domain-containing protein 2		Q8N961	4	2	114797	24.7111	2.90575	Control	CSN-38	1.4748e-06	3.09345e-06	0.999999	1.6476	Mono treatments	CSN-38	0.0644572	0.109514	0.507764	2.68464	C	CBD	9.29376e-05	0.000583132	0.99986	1.31313	C	SN	0.00390268	0.0135407	0.918475	226.387	305.904	359.938	292.175	120.507	211.019	252.655	33.488	672.746	623.736	492.701	571.168	523.713	470.452	559.086	14.0287	397.622	403.109	218.131
Pre-mRNA-processing factor 40 homolog A		O75400;F5H578	27	3	109090	158.63	1.32384	CSN-38	Control	1.5085e-06	3.15738e-06	0.999999	1.2324	CSN-38	Mono treatments	0.00011253	0.00306907	0.998959	1.13291	CBD	C	0.00636877	0.0147812	0.871325	1.01548	SN	C	0.675346	0.447412	0.0677412	1482.82	1622.27	1683.5	1507.8	1845.54	1634.12	1629.34	8.04861	1256.26	1326.33	1222.82	1148.91	1353.54	1191.11	1249.83	6.30127	1392.54	1521.54	1416.21
60S ribosomal protein L21		P46778;G3V1B3;M0R181	6	2	18621.9	59.2017	1.43656	Control	CSN-38	1.54579e-06	3.22856e-06	0.999999	1.15684	Mono treatments	CSN-38	0.0565817	0.100819	0.535132	1.38763	C	CBD	0.000251863	0.00121505	0.998576	1.12369	C	SN	0.0173964	0.0390847	0.727438	1185.64	1241.86	1120.07	1274.2	1064.71	1099.94	1164.41	7.14056	1498.54	1486.43	1412.05	1345.61	1704.77	1484.23	1488.61	8.1259	1214.26	979.627	1158.64
Transferrin receptor protein 1		P02786;G3V0E5;H7C3V5;F8WBE5	42	9	85327.7	360.598	1.28997	CBD	SN-38	1.56113e-06	3.25367e-06	0.999999	1.10876	CSN-38	Mono treatments	0.0963675	0.139234	0.42134	1.07847	CBD	C	0.108415	0.12326	0.357596	1.19611	C	SN	4.61039e-06	0.00011369	1	20670	20762.3	20723.9	18200.5	21216.8	20285.5	20309.8	5.29323	15083.1	16532.8	16318.1	15401.6	16700.5	15952.8	15998.1	4.0283	19202.1	22721.4	19740.6
Serpin I2	SERPINI2	A0A0C4DGW9;O75830;C9J7N5;C9JWE1	14	1	47559.6	75.5575	1.73182	CSN-38	SN-38	1.56763e-06	3.26029e-06	0.999999	1.47048	CSN-38	Mono treatments	0.000430004	0.00634687	0.992464	1.29598	CBD	C	0.0167481	0.0305902	0.733975	1.04589	C	SN	0.551653	0.398092	0.0864923	2684.53	2938.88	3005.54	3161	3472.28	3815.74	3179.66	12.7674	1699.01	1930.19	1636.71	1787.13	2041.41	1921.67	1836.02	8.41224	2222.76	2384.23	2086.91
YY1-associated protein 1		Q9H869	3	1	88856.7	13.6373	2.6959	Control	CSN-38	1.66473e-06	3.44536e-06	0.999999	1.71149	Mono treatments	CSN-38	0.0360332	0.076155	0.625659	2.29389	C	CBD	0.000434431	0.00183046	0.995938	1.19939	C	SN	0.087064	0.120023	0.40344	349.538	572.469	467.471	327.882	342.596	536.568	432.754	24.7921	1044.33	1232.02	940.338	813.134	722.217	1084.23	972.71	19.1816	342.14	427.444	698.099
Membrane-associated progesterone receptor component 2		O15173;U3KQM0;U3KPU8	10	2	23875.5	78.3522	1.27162	CSN-38	SN-38	1.6648e-06	3.44536e-06	0.999999	1.15528	CSN-38	Mono treatments	0.00780057	0.0301896	0.856758	1.12696	CBD	C	0.00692072	0.0157458	0.861833	1.06605	C	SN	0.0516172	0.0834108	0.514329	5652.39	5946.33	5941.73	5691.34	6083.84	6641.78	5992.9	5.97449	4983.27	4969.93	4528.72	4445.01	4570.42	4779.55	4712.82	4.92713	5861.78	5850.24	5498.81
Acyl-CoA-binding protein		P07108;A0A0A0MTI5;B8ZWD1	7	2	10044.4	81.8447	1.14186	CSN-38	Control	1.66715e-06	3.44536e-06	0.999999	1.06569	CSN-38	Mono treatments	0.0153883	0.0450711	0.770528	1.1123	CBD	C	0.000357157	0.00157422	0.997167	1.03065	SN	C	0.0404287	0.0703845	0.565436	165931	158212	154481	147889	155355	155085	156159	3.76379	143520	143300	141956	135404	141480	140034	140949	2.12887	147869	157899	151131
Activating transcription factor 7-interacting protein 1		Q6VMQ6;A8MV73	4	1	137249	23.4504	2.74742	Control	CSN-38	1.70055e-06	3.50701e-06	0.999998	1.87459	Mono treatments	CSN-38	0.000100584	0.0030582	0.999137	1.54367	C	CBD	0.000263692	0.0012659	0.998436	1.39508	C	SN	0.00456441	0.0150634	0.904993	256.311	346.77	336.813	341.165	561.502	663.803	417.727	37.8091	934.118	832.066	748.411	780.57	561.814	1078.98	822.66	21.3011	711.609	540.115	772.204
Protein transport protein Sec31A		H0Y9K1	14	1	26495.2	88.0489	1.25637	CSN-38	Control	1.75711e-06	3.61605e-06	0.999998	1.10035	CSN-38	Mono treatments	0.0346314	0.0746332	0.633232	1.22974	CBD	C	0.000134114	0.000765491	0.999649	1.05385	SN	C	0.255025	0.248845	0.194404	1251.19	1176.68	1196.52	1164.36	1245.95	1169.11	1200.63	3.22781	871.793	971.632	1051.98	1037.94	1025.32	1083.92	1007.1	7.53142	1225.59	1123.22	1092.91
Catechol O-methyltransferase		P21964;E7EMS6;E7EUU8;F8WBW9;H7BZ45	16	3	30493.3	163.385	1.24751	SN-38	CBD	1.7709e-06	3.63682e-06	0.999998	1.04707	Mono treatments	CSN-38	0.480654	0.388339	0.111318	1.07458	C	CBD	0.0342631	0.0521602	0.599299	1.16093	SN	C	0.00020324	0.00160651	0.999095	8357.55	8127.94	8809.18	7958	8693.45	8129.66	8345.96	4.08187	10325	10376.2	9239.17	9448.4	9484.65	9333.43	9701.14	5.26462	7920.07	8435.7	7452.11
Transcription intermediary factor 1-beta		Q13263;M0R0K9;M0R3C0;M0R2I3;M0QZE6	35	10	90317.6	364.364	1.17881	CSN-38	SN-38	1.77869e-06	3.64518e-06	0.999998	1.12674	CSN-38	Mono treatments	0.000546187	0.00750147	0.989748	1.07594	CBD	C	0.0115482	0.0232322	0.793622	1.01532	C	SN	0.387535	0.32163	0.129719	69925.3	73780.2	73006	68171	77512.5	75545.2	72990	4.75477	61120.8	62222.3	59965.4	60830.2	64586.4	62785.1	61918.4	2.66322	64334.7	69091.6	66257
ATP-dependent 6-phosphofructokinase_ liver type		P17858	36	10	85817	344.247	1.20005	CSN-38	Control	1.81922e-06	3.72048e-06	0.999998	1.07461	CSN-38	Mono treatments	0.0133752	0.0408706	0.790534	1.15265	CBD	C	0.000326954	0.00146903	0.997606	1.08083	SN	C	0.000422578	0.00276128	0.996135	33928.2	38585.3	36341	34849	37501.6	36649	36309	4.69337	33170.1	32202	33230.4	31348.8	33536.9	32722.5	32701.8	2.47557	32174.4	36554.6	34592.6
Succinate dehydrogenase [ubiquinone] iron-sulfur subunit_ mitochondrial		P21912;A0A087WWT1;A0A087WXX8	11	2	32428.2	69.8743	1.5334	Control	CSN-38	1.82513e-06	3.72482e-06	0.999998	1.3798	Mono treatments	CSN-38	0.000181965	0.00404935	0.997771	1.22856	C	CBD	0.00249993	0.00726116	0.949258	1.01451	C	SN	0.810023	0.494827	0.055773	1739.22	1506.99	1713.25	1665.93	1326.97	1240.35	1532.12	13.7359	2576.25	2591.59	2150.85	2337.78	2024.25	2213.82	2315.76	9.97859	2113.91	1917.48	1945.23
Kinesin-like protein KIF13B		Q9NQT8;E7ERX9	33	2	204101	153.199	1.6167	CSN-38	Control	1.84393e-06	3.75537e-06	0.999998	1.33424	CSN-38	Mono treatments	0.0043356	0.0222823	0.910381	1.39559	CBD	C	0.00111833	0.00382544	0.981663	1.02781	SN	C	0.641487	0.435277	0.0720211	3956.24	4769.73	3984.48	3270.94	3754.01	3299.18	3839.1	14.3736	2439.51	2898.98	2402.43	2176.62	2338.86	2387.73	2440.69	9.9421	3468.85	4104.69	3312.37
Armadillo repeat-containing protein 2		Q8NEN0	3	1	98121.3	14.0529	1.85223	SN-38	CBD	1.85317e-06	3.76636e-06	0.999998	1.06686	Mono treatments	CSN-38	0.937903	0.558844	0.0507157	1.39422	C	CBD	0.00124723	0.00415772	0.978669	1.3285	SN	C	0.00141007	0.00640712	0.974844	641.471	752.921	859.569	682.658	862.193	734.981	755.632	11.9765	883.228	1065.32	1084.12	873.235	1296.33	1079.92	1047.02	14.9176	420.203	559.668	558.223
Enoyl-CoA hydratase_ mitochondrial		P30084	19	5	31843.7	154.012	1.17073	SN-38	CBD	1.88051e-06	3.81404e-06	0.999998	1.05032	Mono treatments	CSN-38	0.247879	0.253617	0.223396	1.04526	C	CBD	0.107419	0.122554	0.359506	1.12004	SN	C	0.000133107	0.00124253	0.999656	23544.4	24243.9	23753.5	23479.9	23151.4	22075.2	23374.7	3.13058	26900.9	26663.7	27101.7	26406.7	25398.2	26419.7	26481.8	2.25104	23998.9	21654.4	23651.3
Nuclear transport factor 2		P61970;H3BRV9	6	4	14649.6	54.9786	1.24268	CSN-38	Control	1.94798e-06	3.94274e-06	0.999998	1.09458	CSN-38	Mono treatments	0.0152241	0.0449116	0.772099	1.18988	CBD	C	0.000360764	0.00157762	0.997113	1.08074	SN	C	0.00483925	0.0157061	0.899582	47403.3	53058.9	51301.5	46961.9	52973.8	50430.8	50355	5.27637	42370.7	46677.4	43537.1	42431.6	44668.6	43071.7	43792.9	3.75891	44873.8	53570.3	49074.4
Ewing's tumor-associated antigen 1		Q9NY74;A0A2R8Y6Y8;A0A2R8Y7B6;A0A2R8YEV8	12	2	104524	68.0486	4.82044	Control	CSN-38	1.96515e-06	3.9693e-06	0.999998	2.10266	Mono treatments	CSN-38	0.0026355	0.0170091	0.942567	2.82276	C	CBD	5.75355e-05	0.000406364	0.999963	1.93001	C	SN	0.00100777	0.00502685	0.984192	71.8738	131.932	204.024	129.386	318.198	237.994	182.235	48.8182	218.961	512.636	476.613	483.099	531.384	508.232	455.154	25.8023	150.89	276.494	450.88
Troponin T_ cardiac muscle		P45379;A0A0A0MRJ4;A0A0A0MRJ5;A0A499FJM7;A0A590UK21;A0A590UK91;E7EPN8;E7EPW4;Q7Z554	4	1	35923.6	18.5181	1.4883	CSN-38	Control	2.01478e-06	4.0612e-06	0.999998	1.19057	CSN-38	Mono treatments	0.0132484	0.0407262	0.791852	1.38332	CBD	C	0.000755919	0.00281103	0.989734	1.11684	SN	C	0.0799641	0.113344	0.421421	1908.65	1977.53	2031.56	2011.32	2108.22	2046.32	2013.93	3.34307	1347.89	1559.68	1627.16	1339.45	1728.47	1465	1511.27	10.3066	1586.4	2008.28	1686.6
Ubiquitin domain-containing protein UBFD1		H3BRL3;O14562;H3BUM8	7	1	32754.2	55.3201	1.47327	CSN-38	Control	2.0241e-06	4.07162e-06	0.999998	1.26238	CSN-38	Mono treatments	5.09888e-05	0.00200751	0.999741	1.1755	CBD	C	0.0122123	0.0241233	0.785175	1.15862	SN	C	0.00693802	0.0207328	0.861542	7185.63	8695.54	8536	7212.66	7887.59	7516.08	7838.92	8.35606	6160.96	6521.26	6565.58	5333.25	6239.11	6168.15	6164.72	7.19873	6075.19	7232.3	6546.27
RNA-binding protein 39		Q14498;G3XAC6;A0A0U1RQH7;H0Y4X3;A0A0U1RQW2;Q5QP23;Q5QP22;A8MYG5;F2Z2Z5;F2Z3E6;F8WF24;F8WF73;A0A087X122	22	1	59664.8	172.086	1.22943	CBD	SN-38	2.03896e-06	4.09312e-06	0.999998	1.05005	CSN-38	Mono treatments	0.312798	0.29525	0.180151	1.00371	CBD	C	0.956996	0.541633	0.0502888	1.22488	C	SN	1.88218e-06	6.04864e-05	1	7697.16	8324.91	7662.57	7354.96	8301.42	7511.32	7808.72	5.24072	7110.27	6695.48	6712.5	6401.11	6778.36	6329.65	6671.23	4.21935	8153.77	9256.63	8528.8
14-3-3 protein gamma		P61981	22	4	28473.7	182.747	1.24856	CSN-38	Control	2.11592e-06	4.23895e-06	0.999998	1.10726	CSN-38	Mono treatments	0.00449723	0.0227831	0.907562	1.17849	CBD	C	0.000586116	0.00229247	0.993184	1.07673	SN	C	0.0188011	0.0411341	0.713832	49871.3	56941.8	55705.6	51461.2	56819.2	56679.1	54579.7	5.68649	45472.8	48853.1	46461.7	45685.5	48430.1	47507.7	47068.5	3.01343	47695	50934.9	54176.8
Phosphoinositide phospholipase C	PLCE1	A0A6Q8PHN3;A0A6Q8PGT4;A0A6Q8PHP9	13	1	154329	62.5598	1.27501	CSN-38	SN-38	2.1215e-06	4.24148e-06	0.999998	1.15669	CSN-38	Mono treatments	0.00834186	0.0312477	0.849435	1.1159	CBD	C	0.015137	0.028237	0.750997	1.07948	C	SN	0.0130625	0.0319601	0.774755	7485.13	8490.23	7655.14	8569.07	8064.24	7683.48	7991.22	5.74007	6499.36	6674.63	6343.79	6037.54	5980.86	6069.19	6267.56	4.51111	7074.03	8385.08	7934.46
Golgi phosphoprotein 3-like		Q9H4A5;Q5T5I6;D6REM1	13	1	32824.5	90.4455	1.31286	CSN-38	Control	2.13054e-06	4.24783e-06	0.999997	1.17901	CSN-38	Mono treatments	0.000115791	0.00307873	0.998909	1.13244	CBD	C	0.00876784	0.0187736	0.832392	1.09461	SN	C	0.00736329	0.0215438	0.854466	3618.53	3502.91	3207.14	3398.82	3102.84	3299.6	3354.97	5.68299	2714.36	2548.81	2922.48	2819.56	2842.6	2935.65	2797.24	5.20474	3045.38	3004.91	2785.17
Destrin		P60981;F6RFD5	14	7	18962	117.257	1.10628	SN-38	CBD	2.13333e-06	4.24783e-06	0.999997	1.02478	CSN-38	Mono treatments	0.320037	0.299187	0.176093	1.08276	C	CBD	0.000605245	0.00236259	0.992812	1.02172	SN	C	0.0411433	0.0711764	0.561809	52342.5	52133.8	53563.4	50995.8	53962.6	53240.8	52706.5	2.07569	54219.8	54199.5	53613.1	53329.9	53307.7	55493.6	54027.3	1.52467	47252.1	46367.4	49565
Sorting nexin-17		Q15036;F8WAZ0;F8WFA0;F8WEG6	16	1	53186.5	98.7844	4.66388	Control	CBD	2.21024e-06	4.39205e-06	0.999997	1.2984	Mono treatments	CSN-38	0.772461	0.504619	0.0599372	4.66388	C	CBD	0.000234994	0.00116223	0.998767	2.0454	C	SN	8.5897e-05	0.000920137	0.999886	189.327	158.868	172.933	163.774	130.148	203.301	169.725	15.0017	275.469	371.776	311.829	293.368	211.729	374.094	306.378	20.1072	220.452	31.2008	144.391
Glycine dehydrogenase (decarboxylating)_ mitochondrial		P23378;A0A1W2PPE1;A0A1W2PP74	14	2	114327	72.2701	1.20805	CSN-38	SN-38	2.21759e-06	4.39776e-06	0.999997	1.13819	CSN-38	Mono treatments	0.00221287	0.0157344	0.951402	1.11213	CBD	C	0.00191197	0.00577555	0.962968	1.00956	C	SN	0.667215	0.444628	0.0687168	5540.78	5544.32	5217.09	5391.73	5449.52	4803.08	5324.42	5.30329	4483.72	4610.62	4446.41	4081.24	4613.77	4208.9	4407.45	4.93987	4873.82	4653.62	4692.47
Protein PRRC1		Q96M27	7	1	46758.4	43.2244	1.37201	CSN-38	Control	2.27252e-06	4.49761e-06	0.999997	1.0129	CSN-38	Mono treatments	0.707455	0.482152	0.066831	1.37127	CBD	C	0.00031055	0.00142134	0.997833	1.33782	SN	C	4.45213e-05	0.000586217	0.999983	14702.5	13124	13458.7	14943.4	13870.7	13483.3	13930.4	5.27359	13980.1	12507.6	13975.9	14742.1	12538.1	13755.7	13583.3	6.5301	14341.8	12276.8	14424.1
DnaJ homolog subfamily A member 4		Q8WW22;F5H170;C9JDE6;F5GWV1;F5H300;F8WF76	6	1	45482.1	25.6679	1.16926	CSN-38	Control	2.36218e-06	4.66565e-06	0.999997	1.06228	CSN-38	Mono treatments	0.00262162	0.0170091	0.942851	1.0976	CBD	C	0.00136723	0.00442991	0.975853	1.10381	SN	C	0.000425884	0.00276446	0.996081	14999	14598.2	14478.5	14176.2	14422.1	13580.3	14375.7	3.29709	13625.3	13335	13261.5	13119.8	13745	14339.4	13571	3.26015	14151.9	13739.1	13234.9
Glycogen phosphorylase_ muscle form		P11217	41	2	97548.5	279.629	1.29408	CSN-38	SN-38	2.40137e-06	4.72996e-06	0.999997	1.23144	CSN-38	Mono treatments	8.35436e-05	0.00271493	0.999371	1.09813	CBD	C	0.00599728	0.0141532	0.877915	1.00328	C	SN	0.906984	0.524785	0.0513573	7783.3	9122.04	8093.35	6660.72	7699.58	8298.83	7942.97	10.1788	5790.45	6294.43	6401.14	5965.21	6220.97	6155.49	6137.95	3.65431	7051.29	6708.49	6585.02
Dynamin-1		Q05193;A0A0D9SFE4;A0A0U1RQP1;A0A0D9SFB1;A0A1B0GU67;A0A1B0GUX5	36	4	97807.7	232.708	1.23986	Control	CBD	2.40739e-06	4.72996e-06	0.999997	1.02273	Mono treatments	CSN-38	0.534607	0.41396	0.0971097	1.23986	C	CBD	1.27679e-05	0.000123495	1	1.15019	C	SN	0.000873004	0.00452361	0.987205	8186.44	8239.53	7765.42	7385.72	7500.35	7884.4	7826.98	4.45487	9376.72	7948.95	7786.15	8392.74	7892.06	8434.75	8305.23	7.10216	7844.5	7604.37	8139.84
Ribosomal protein S6 kinase alpha-1		Q15418;E9PGT3;E9PMM7;E9PAN7;E9PPN6;Q5SVM7	21	3	83122.3	136.807	1.55861	Control	CSN-38	2.4092e-06	4.72996e-06	0.999997	1.28204	Mono treatments	CSN-38	0.0275195	0.0651344	0.675655	1.46948	C	CBD	5.08024e-05	0.000370815	0.999974	1.0367	C	SN	0.587377	0.411272	0.0801442	581.221	729.202	857.317	836.967	836.968	875.053	786.121	14.3211	1038.7	1241.42	956.909	1210.57	1351.69	1291.99	1181.88	12.912	766.188	861.132	768.583
40S ribosomal protein S23		P62266;D6R9I7;D6RDJ2;D6RIX0	5	1	15978.7	48.4821	1.232	CSN-38	SN-38	2.42298e-06	4.74752e-06	0.999997	1.1333	CSN-38	Mono treatments	0.0077247	0.0301896	0.857804	1.05904	CBD	C	0.117275	0.129705	0.341431	1.10873	C	SN	0.000722137	0.00403309	0.990444	81267.2	85418.8	87410.3	80270.4	88159.8	87412.2	84989.8	4.01052	66007.7	70865.4	68872.7	66516.3	72370.2	69277.2	68984.9	3.55386	76379.9	89277.2	79303.7
Formin-2		Q9NZ56;A0A0A0MTF8;B0QZA8	12	2	181303	61.9644	1.63097	Control	CBD	2.42817e-06	4.74821e-06	0.999997	1.10261	Mono treatments	CSN-38	0.559429	0.424787	0.0914615	1.63097	C	CBD	1.34169e-05	0.000127165	1	1.03464	C	SN	0.563329	0.402296	0.0843235	525.926	628.457	650.564	604.371	510.251	458.151	562.954	13.4848	688.851	636.515	958.1	850.539	703.788	719.681	759.579	15.8569	516.023	466.587	391.588
Threonine--tRNA ligase 1_ cytoplasmic		P26639;D6R9F8;D6RCA5;D6RDJ6;D6RBR8	35	5	84347.7	233.485	1.2021	CSN-38	SN-38	2.4502e-06	4.77245e-06	0.999997	1.09912	CSN-38	Mono treatments	0.0473056	0.0896671	0.571936	1.16492	CBD	C	0.000799265	0.00290292	0.988809	1.01928	C	SN	0.42305	0.340037	0.117898	16571.3	15641.1	16660.9	15226.3	17270.3	14776.5	16024.4	5.98417	12708.2	13360.6	13570.2	12837.6	13743.7	13761.8	13330.3	3.43018	14331.7	16074.5	15505.7
Reactive oxygen species modulator 1		P60602	3	1	8411	19.914	29.1329	SN-38	CBD	2.45028e-06	4.77245e-06	0.999997	14.0485	Mono treatments	CSN-38	0.0387651	0.0785789	0.61153	9.56124	C	CBD	0.00162645	0.00506099	0.969724	3.04698	SN	C	0.000783885	0.00428039	0.989139	0	60.5028	0	0	0	0	10.0838	244.949	135.396	280.413	312.337	282.712	341.241	291.434	273.922	26.1338	0	0	0
Serine/threonine-protein phosphatase 2A 65 kDa regulatory subunit A alpha isoform		P30153;B3KQV6;C9J9C1;E9PH38;E9PHZ6;E9PNM7;E9PPI5	31	10	66107.1	304.61	1.09597	CSN-38	Control	2.46435e-06	4.79035e-06	0.999997	1.03515	CSN-38	Mono treatments	0.00532991	0.0248578	0.893603	1.04933	CBD	C	0.00670419	0.01536	0.865516	1.06817	SN	C	0.000125053	0.00119001	0.999704	27965.9	29098.4	27971.4	28339.9	28070.6	27750.1	28199.4	1.7028	27841.5	28041.2	27767.7	27108.9	27069.3	27075.3	27484	1.62587	26501.7	27129.4	28356.2
Ephexin-1		Q8N5V2;C9JTV7	10	2	83180.9	46.5272	2.57418	SN-38	CSN-38	2.51593e-06	4.88094e-06	0.999996	2.00357	Mono treatments	CSN-38	0.00237212	0.0161883	0.948029	1.38499	C	CBD	0.0217373	0.0370171	0.687582	1.29705	SN	C	0.0119832	0.0299628	0.788058	260.993	204.681	176.354	245.932	334.888	162.655	230.917	27.5698	628.236	571.817	436.74	717.68	629.813	582.252	594.423	15.6212	320.066	256.906	242.932
E3 ubiquitin-protein ligase Itchy homolog		Q96J02;A0A590UJQ1;A0A590UJW8;A0A590UK44;A0A590UK95;A0A1W2PR79;A0A590UIY0;A0A1W2PNZ8	19	2	103658	101.233	2.22637	SN-38	CSN-38	2.56995e-06	4.9759e-06	0.999996	1.6588	Mono treatments	CSN-38	0.0370105	0.076879	0.620511	1.44116	C	CBD	0.0179382	0.0321027	0.722103	1.4157	SN	C	0.00426552	0.0142936	0.911002	670.422	611.002	741.349	680.837	708.608	484.617	649.473	14.1147	1637.07	1139.73	1575.22	1683.21	1229.5	1411.08	1445.97	15.5065	801.198	500.998	854.313
Docking protein 3	DOK3	D6RAM3;Q7L591;D6RC22	3	1	48286.3	14.4659	1.34115	CSN-38	SN-38	2.59461e-06	5.01376e-06	0.999996	1.19665	CSN-38	Mono treatments	0.00715297	0.0289416	0.865842	1.22674	CBD	C	0.0030095	0.00834615	0.937732	1.01205	C	SN	0.787893	0.487845	0.0572424	11233.5	11295.3	11040.9	10399	12212.9	11952.5	11355.7	5.7394	7931.48	8641.75	7862.43	7980.16	9497.03	8889.81	8467.11	7.76179	9907.44	11488	8924.74
Ubiquitin-conjugating enzyme E2 L3		P68036;A0A1B0GUS4	6	2	18032.7	51.413	1.16762	CSN-38	SN-38	2.60596e-06	5.0258e-06	0.999996	1.112	CSN-38	Mono treatments	0.00165603	0.0134009	0.963631	1.07373	CBD	C	0.0062754	0.0146163	0.872966	1.02449	C	SN	0.266664	0.255009	0.186916	38202.3	39299.4	39387.7	38200.7	41036	42143.1	39711.5	3.98187	32460.3	34545.5	32962.6	33241.3	36334.6	34519.9	34010.7	4.16643	35854.4	38672.9	36575.3
60S ribosomal protein L27a		P46776;E9PJD9;E9PLL6;E9PLX7	10	2	16675.5	88.2206	1.27844	CBD	SN-38	2.67481e-06	5.14847e-06	0.999996	1.096	CSN-38	Mono treatments	0.127636	0.165807	0.360498	1.04501	CBD	C	0.279317	0.243855	0.179278	1.22337	C	SN	1.28381e-05	0.000241604	1	69722	77163.6	77129.8	67674.9	81105.2	76759.4	74925.8	6.83332	56747.2	60070	60589.4	57425.8	63481.2	61738.3	60008.6	4.26161	70113.4	81658.2	74308.8
UDP-N-acetylhexosamine pyrophosphorylase-like protein 1		Q3KQV9;A0A087X226	4	1	57600.6	21.5208	2.83312	CSN-38	Control	2.68871e-06	5.15763e-06	0.999996	1.40029	CSN-38	Mono treatments	0.0333047	0.073065	0.640618	2.53294	CBD	C	0.000400907	0.00171124	0.996488	1.51354	SN	C	0.0114837	0.0289725	0.794459	858.253	699.791	640.386	1095.61	583.265	782.042	776.558	23.7654	422.976	322.206	377.232	558.83	380.217	427.701	414.861	19.3314	858.026	419.909	700.691
Ribose-phosphate pyrophosphokinase 2		P11908;H7C540;D3YTJ7;A0A6Q8PG31	14	1	35168.4	122.071	2.11684	SN-38	Control	2.69008e-06	5.15763e-06	0.999996	1.47957	Mono treatments	CSN-38	0.0603306	0.104852	0.521713	1.11043	CBD	C	0.458496	0.34295	0.107653	2.11684	SN	C	2.92225e-06	8.67959e-05	1	4069.85	2710.98	2664.99	4252.52	2573.15	3104.07	3229.26	23.1188	6831.51	5491.77	6153.64	6432.75	5985.57	6712.04	6267.88	7.93636	4199.01	2606.99	3179.91
RNA helicase		G3V529;Q9GZR7;A0A1W2PRR2;F5GYL3;A0A087WXU8	21	4	92051.5	120.068	1.18439	Control	CSN-38	2.713e-06	5.19144e-06	0.999996	1.05939	Mono treatments	CSN-38	0.0671511	0.112137	0.499082	1.17084	C	CBD	0.000202454	0.00104392	0.999102	1.0697	C	SN	0.0261197	0.0519674	0.652945	3674.67	3585.16	3814.25	3587.72	3848.79	3706.55	3702.86	2.99809	4136.73	3819.55	4047.12	4011.88	4312.84	4270.96	4099.85	4.43208	3786.97	3550.56	3687.25
Non-receptor tyrosine-protein kinase TYK2		P29597;E9PPF2;E9PM19	14	2	135475	68.6045	1.27958	SN-38	CSN-38	2.78505e-06	5.31894e-06	0.999996	1.14357	Mono treatments	CSN-38	0.0576563	0.1022	0.531208	1.16025	C	CBD	0.00763117	0.0169306	0.850107	1.09457	SN	C	0.0105224	0.0272116	0.80725	2342.24	2325.62	2147.86	2236.12	2003.48	2142.87	2199.7	5.81897	2835.54	2815.25	2742.96	3023.81	2730.94	2739.6	2814.68	3.95497	2298.07	2084.39	2422.63
26S proteasome non-ATPase regulatory subunit 5		Q16401;Q4VXH0	21	4	56595	162.212	1.20741	CSN-38	Control	2.82142e-06	5.37793e-06	0.999995	1.07415	CSN-38	Mono treatments	0.00447331	0.0227569	0.907977	1.12555	CBD	C	0.000202348	0.00104392	0.999103	1.12258	SN	C	0.000106925	0.0010749	0.999799	16372.5	17759.5	19071.6	16806.8	18217.8	18864.2	17848.7	6.10428	16537	16700.6	16332.4	15872.4	17074.2	17051.8	16594.7	2.75329	15892.7	16841.2	16793
Deoxyuridine 5'-triphosphate nucleotidohydrolase		H0YKC5;P33316;H0YKI0;H0YNW5;H0YMM5;H0YNJ9;A0A0C4DGL3;H0YMP1	7	3	24024.4	48.818	1.14032	Control	CBD	2.88478e-06	5.48806e-06	0.999995	1.02462	CSN-38	Mono treatments	0.149635	0.183006	0.326447	1.14032	C	CBD	5.32071e-05	0.000384083	0.999971	1.12734	C	SN	5.31872e-05	0.000659897	0.999971	15907.9	16387	16911.9	15467.1	16568.4	15772.4	16169.1	3.36149	15304.5	16582	15902.9	15421.5	16079.4	15935	15870.9	2.9243	15257.1	16291.3	15754.2
Endoplasmic reticulum resident protein 29		P30040;F8VY02	18	3	29050.5	163.92	1.21872	CSN-38	Control	2.89895e-06	5.493e-06	0.999995	1.1215	CSN-38	Mono treatments	0.00541929	0.0249888	0.892157	1.14804	CBD	C	0.00115481	0.00390937	0.98082	1.02533	SN	C	0.229139	0.232377	0.212866	32484.8	35536.8	35615.3	31401.1	36474.3	35015.6	34421.3	5.82629	27818.3	30319.2	29593.2	27825.8	29371.8	28827.8	28959.4	3.4619	29813.5	34623.9	32604.6
Heterogeneous nuclear ribonucleoprotein Q		O60506;B7Z645;F6UXX1	33	8	69830.8	295.96	1.1696	CBD	SN-38	2.90414e-06	5.493e-06	0.999995	1.02698	CSN-38	Mono treatments	0.462909	0.379241	0.116647	1.07646	CBD	C	0.00371823	0.00977329	0.922351	1.08652	C	SN	3.7051e-05	0.000510145	0.999991	50062.2	54185.4	52091	48605.4	55272.8	50870.2	51847.8	4.87254	45929.8	47925.5	47158	45150.2	46722.1	46348.8	46539.1	2.07774	52612.3	57575	54641.3
Calcium-binding mitochondrial carrier protein SCaMC-1		Q6NUK1;A0A3B3IU96;J3KN42;H3BMI3	35	11	53582.7	333.685	1.22145	CSN-38	Control	2.90417e-06	5.493e-06	0.999995	1.10205	CSN-38	Mono treatments	0.00848244	0.0316325	0.847571	1.16192	CBD	C	0.000371978	0.00160964	0.996942	1.05477	SN	C	0.0981439	0.130524	0.378289	53455.4	48966.5	50488	53845.8	51988	53234.5	51996.4	3.70311	45501.3	41361.8	45346	48716.7	42369.4	46109.3	44900.7	5.93543	49473.8	45552.2	50585.4
DNA helicase	BLM	A0A3B3IT82;P54132;H0YNU5;H0YLV8	24	1	157697	119.575	2.09527	Control	CSN-38	3.05359e-06	5.76452e-06	0.999995	1.66599	Mono treatments	CSN-38	0.000549607	0.00750147	0.989667	1.47064	C	CBD	0.000237343	0.00116796	0.998741	1.09858	C	SN	0.144224	0.170155	0.299743	498.961	339.097	510.301	435.374	232.809	307.664	387.367	28.8488	742.284	656.775	939.923	750.523	717.234	626.108	738.808	14.888	713.149	567.006	466.934
U1 small nuclear ribonucleoprotein 70 kDa		P08621;M0QYR1;M0QX04	15	2	51613.8	118.753	1.53494	SN-38	CBD	3.06471e-06	5.76557e-06	0.999995	1.19752	Mono treatments	CSN-38	0.157799	0.189259	0.315188	1.34145	C	CBD	0.000962369	0.00340466	0.985217	1.14424	SN	C	0.0272163	0.0533526	0.644991	1514.95	1485.22	1371.59	1295.24	1037.82	1384.9	1348.29	12.7438	2164.48	1889.15	1742.54	1879.72	2083.45	1972.63	1955.33	7.78426	1468.85	1243.07	1464.97
Mitogen-activated protein kinase 14		Q16539;B4E0K5;B5TY33;E7EX54;H7C4E2	15	2	41521.5	87.8389	1.5317	CSN-38	SN-38	3.0659e-06	5.76557e-06	0.999995	1.47613	CSN-38	Mono treatments	5.95657e-06	0.000554318	0.999998	1.03623	CBD	C	0.634207	0.421119	0.0730182	1.0377	C	SN	0.374591	0.315564	0.134474	964.778	924.19	1021.8	755.964	768.785	768.451	867.328	13.4932	586.237	557.189	554.622	547.672	513.582	638.217	566.253	7.45706	643.678	591.446	593.152
Sodium/potassium-transporting ATPase subunit beta-1		P05026;V9GYR2	16	3	35460.5	96.4491	1.23599	SN-38	CBD	3.10809e-06	5.83373e-06	0.999994	1.05691	Mono treatments	CSN-38	0.387137	0.336558	0.143924	1.17771	C	CBD	0.00161034	0.00502681	0.970106	1.04948	SN	C	0.0387414	0.0684809	0.574229	7101.13	7395.04	7303.33	6783.38	7387.52	7460.18	7238.43	3.52794	8095.96	8659.12	8767	8117.32	8649.08	8458.35	8457.81	3.42503	6304.79	7219.74	6411.62
Lactoperoxidase		P22079;F5H386;H0Y3I2	8	1	81200.4	45.0789	2.1199	CSN-38	SN-38	3.11774e-06	5.84068e-06	0.999994	1.61104	CSN-38	Mono treatments	0.00297013	0.0183219	0.935827	1.52192	CBD	C	0.00480201	0.0118898	0.900309	1.07214	C	SN	0.419675	0.338279	0.11895	1237.49	1557.19	1579.28	1153.8	1422.12	1060.31	1335.03	16.2193	840.757	719.45	671.542	516.957	573.618	456.239	629.76	22.4896	1008.15	1368.14	723.294
Leucine-rich repeat-containing protein 37A3		J3QTJ5	5	1	84856.2	23.6937	73.3484	Control	CSN-38	3.13231e-06	5.8568e-06	0.999994	27.8073	Mono treatments	CSN-38	0.0020004	0.0149469	0.955987	10.9502	C	CBD	0.00674187	0.0154103	0.864871	1.49947	C	SN	0.0117056	0.0293811	0.791595	55.3145	0	0	0	0	0	9.21908	244.949	541.678	388.411	479.701	445.766	441.605	408.618	450.963	12.0952	146.115	100.678	56.0174
Regulator of chromosome condensation		P18754;C9JW69;C9J3R0;C9JMJ4;C9JQZ4;C9JRH2	20	6	45425.3	141.394	1.17598	CSN-38	SN-38	3.17628e-06	5.92772e-06	0.999994	1.08735	CSN-38	Mono treatments	0.0412923	0.0818379	0.599139	1.12163	CBD	C	0.00187655	0.00571249	0.963805	1.0369	C	SN	0.143423	0.169472	0.300847	16343.2	16705.9	16910	15384	17808.9	15902.1	16509	5.10442	14060.3	14326.6	14273.2	13261.2	14233.8	14076.2	14038.5	2.81775	15783.2	17172.5	16981.4
CSC1-like protein 1		O94886;X6RI56;Q2HIZ8	5	1	93609.1	23.3293	1.97638	SN-38	CSN-38	3.18523e-06	5.93316e-06	0.999994	1.65934	Mono treatments	CSN-38	0.000827882	0.00931809	0.983011	1.40521	C	CBD	0.00458279	0.0114773	0.904628	1.04781	SN	C	0.66998	0.445362	0.0683815	434.793	546.283	401.382	428.816	392.361	298.509	417.024	19.2019	957.192	758.285	848.342	1014.43	749.555	617.378	824.197	17.7613	562.666	529.976	490.641
40S ribosomal protein S15a		P62244;I3L3P7;H3BN98;I3L246;H3BT37;H3BV27;H3BVC7;I3L303	11	5	14953.6	101.796	1.08926	Control	SN-38	3.1978e-06	5.94113e-06	0.999994	1.05271	CSN-38	Mono treatments	0.00222108	0.0157344	0.951227	1.03957	C	CBD	0.00731379	0.0164119	0.85528	1.08926	C	SN	2.23152e-05	0.000352781	0.999998	74443.3	73840.2	76577.9	72941.8	75854.7	78210.2	75311.4	2.57715	71004.7	68720.1	70289.7	68428	69442.5	71338.5	69870.6	1.718	72536.6	72511.2	73328.8
Transmembrane protein 70_ mitochondrial		Q9BUB7	1	1	29140.5	5.8947	8.95823	Control	CSN-38	3.2056e-06	5.94113e-06	0.999994	4.74006	Mono treatments	CSN-38	0.00608642	0.0263443	0.881656	4.87085	C	CBD	0.00036702	0.00159681	0.997018	1.17239	C	SN	0.516288	0.381991	0.093668	67.098	42.1785	15.4986	8.37525	33.9266	4.64382	28.6201	83.4108	171.641	340.715	237.867	199.856	126.4	235.636	218.686	33.3723	68.6851	125.415	28.3478
Protein transport protein SEC23	SEC23B	A0A2R8YFH5;Q15437;Q5QPE2;Q5QPE1;A0A2R8Y633;A0A2R8Y7S7;A0A2R8YF30	32	4	85385.5	260.42	1.15498	CBD	Control	3.20767e-06	5.94113e-06	0.999994	1.04677	CSN-38	Mono treatments	0.165923	0.195492	0.304616	1.15498	CBD	C	4.58283e-06	5.88121e-05	1	1.03514	SN	C	0.047958	0.0787856	0.529817	10225.3	11617.7	11061	10726.2	12226.6	10876.3	11122.2	6.34576	9793.61	9802.52	10137.8	9839.46	10458	10231.9	10043.9	2.73894	10952	11224.6	11252.6
Plexin-D1		Q9Y4D7;H0YAB2;H0YAM9	42	2	215429	218.114	1.43712	SN-38	Control	3.49739e-06	6.46554e-06	0.999993	1.03855	Mono treatments	CSN-38	0.368193	0.325479	0.152113	1.33712	CBD	C	0.000556342	0.00219791	0.993754	1.43712	SN	C	3.61753e-05	0.000506535	0.999991	822.167	872.128	807.996	702.361	845.742	709.544	793.323	8.96622	862.442	903.956	872.327	872.163	840.271	770.497	853.609	5.34102	731.144	841.651	859.863
Thioredoxin domain-containing protein 2		Q86VQ3;F5H6S7;J3QSG5	7	2	60746.3	35.2111	1.58936	Control	CBD	3.5104e-06	6.4774e-06	0.999993	1.20357	Mono treatments	CSN-38	0.148686	0.182499	0.327801	1.58936	C	CBD	3.73548e-05	0.000289902	0.99999	1.05978	C	SN	0.14543	0.171019	0.298096	1727.63	1502.01	2339.63	2047.6	2570.46	2385.41	2095.46	19.7812	2783.56	3154.92	2807.03	2989.31	3258.03	3164.29	3026.19	6.57002	1605.34	1704.33	2105.49
U6 snRNA-associated Sm-like protein LSm2		Q9Y333	7	1	10948.6	54.3942	1.16905	CSN-38	Control	3.55206e-06	6.54196e-06	0.999993	1.0808	CSN-38	Mono treatments	0.00738897	0.0293428	0.862489	1.12408	CBD	C	0.000869998	0.0031286	0.987271	1.03921	SN	C	0.0666352	0.0999433	0.460148	6397.97	6797.98	6848.33	6331.11	6997.39	6931.42	6717.37	4.20583	5742.96	6120.72	5959.25	5929.17	6163.08	5912.68	5971.31	2.55739	6115.53	6685.04	6714.44
Protein S100-A16		Q96FQ6	7	2	11858.4	73.1577	1.23413	SN-38	Control	3.59734e-06	6.61296e-06	0.999992	1.02578	CSN-38	Mono treatments	0.552696	0.421904	0.092943	1.06045	CBD	C	0.0397654	0.0579797	0.568853	1.23413	SN	C	2.83934e-07	1.58723e-05	1	22681.3	23634.2	22466.8	26334.6	25937.6	26924	24663.1	7.97433	24289.2	25447.5	26343.6	26418.5	26043.1	26636.6	25863.1	3.37954	23011.5	20150.1	21609.7
Tyrosine-protein phosphatase non-receptor type 1		P18031;B4DSN5	28	9	50537.2	198.812	1.2126	CSN-38	SN-38	3.6144e-06	6.63188e-06	0.999992	1.19572	CSN-38	Mono treatments	2.27942e-06	0.000259261	1	1.01279	C	CBD	0.636665	0.42161	0.0726784	1.04138	C	SN	0.0896847	0.122601	0.397192	33396	31941.2	32972.6	28718.7	31552.4	29591.7	31362.1	5.91802	24527.4	26318.5	26249.3	25156.3	26897.4	26032.8	25863.6	3.34337	24906.3	27636.5	26220.5
ATPase family AAA domain-containing protein 3B		Q5T9A4;A0A5K1VW56;H0Y2W2	30	3	73143.3	199.054	2.55252	CSN-38	SN-38	3.78825e-06	6.93574e-06	0.999991	2.04077	CSN-38	Mono treatments	2.18813e-05	0.00114867	0.999953	1.19674	CBD	C	0.206963	0.198124	0.231046	1.25467	C	SN	0.238408	0.238812	0.205944	1124.53	991.996	918.509	945.111	1050.97	852.432	980.59	9.92272	481.676	325.325	411.344	466.935	259.406	360.31	384.166	22.2995	680.228	700.629	534.532
Cytochrome c oxidase subunit 6C		P09669	8	3	8781.47	49.2688	1.24165	Control	CBD	3.79413e-06	6.93574e-06	0.999991	1.07189	CSN-38	Mono treatments	0.0226209	0.0573171	0.709726	1.24165	C	CBD	0.00011289	0.000669654	0.99977	1.16035	C	SN	0.000485127	0.00303834	0.995062	3016.91	3022.7	3059.54	3066.24	2983.86	3107.35	3042.77	1.43589	2752.69	3125.98	2860.18	2823.36	3029.51	3016.9	2934.77	4.90034	2692.61	3001.92	2591.45
Inactive hydroxysteroid dehydrogenase-like protein 1		Q3SXM5;H3BT52;H3BQI7;H3BNH5	9	1	37401.1	49.7001	1.83156	CSN-38	Control	3.82364e-06	6.9767e-06	0.999991	1.21639	CSN-38	Mono treatments	0.0190104	0.0508764	0.738209	1.52174	CBD	C	0.000389285	0.00166525	0.996673	1.48974	SN	C	6.6665e-05	0.000768732	0.999943	514.02	533.083	682.511	712.34	583.82	478.315	584.015	16.2143	433.685	466.351	540.348	504.11	517.788	387.839	475.02	12.0298	630.546	439.226	463.503
Sperm-associated antigen 7		O75391;I3L4C3;I3L0X5;I3L0Q5	5	1	26148.5	27.0667	1.94589	Control	CSN-38	3.84962e-06	7.01107e-06	0.999991	1.49125	Mono treatments	CSN-38	0.00145786	0.0125621	0.968148	1.50739	C	CBD	0.000960759	0.00340466	0.985253	1.15032	C	SN	0.0829406	0.115589	0.413686	858.125	493.496	557.113	853.315	603.041	673.261	673.058	22.7598	946.048	1139.94	1106.64	1250.97	1298.2	1089.49	1138.55	11.0129	717.704	1133.45	939.61
60S ribosomal protein L14	RPL14	E7EPB3;P50914	6	3	14672.1	50.0158	1.20965	CSN-38	SN-38	3.96781e-06	7.21295e-06	0.999991	1.12392	CSN-38	Mono treatments	0.00665699	0.0276513	0.873057	1.03763	CBD	C	0.190031	0.185356	0.246724	1.11076	C	SN	0.000655369	0.00375057	0.991815	60055.1	66145.6	65115.3	60245.5	67776.3	65663	64166.8	5.0434	50517.6	55448.5	51963.5	51755.2	55344.5	53244.9	53045.7	3.80086	58458.4	65088.4	59758.9
60S ribosomal protein L17	RPL17-C18orf32	A0A0A6YYL6;A0A087WXM6;J3KRX5;J3QQT2;P18621;A0A0A0MRF8;J3QLC8;A0A087WWH0;J3KRB3;J3QS96;A0A087WY81;J3KSJ0	11	1	26714.9	120.826	1.19125	CBD	SN-38	3.99897e-06	7.25614e-06	0.99999	1.04968	CSN-38	Mono treatments	0.257513	0.261125	0.216078	1.03023	CBD	C	0.251695	0.226799	0.196633	1.1563	C	SN	1.2941e-05	0.000241604	1	74714.3	83148.1	79365.3	74178.7	84625.8	77456.8	78914.8	5.46329	64954.3	71354.2	69517.3	67044.7	70354.1	68485.2	68618.3	3.40062	77892.9	87771.5	81358.9
V-type proton ATPase 16 kDa proteolipid subunit		P27449	1	1	15735.8	7.4584	1.2591	Control	CBD	4.05101e-06	7.33701e-06	0.99999	1.06098	Mono treatments	CSN-38	0.259697	0.26269	0.214468	1.2591	C	CBD	8.86073e-05	0.000566703	0.999877	1.06187	C	SN	0.0629447	0.0959497	0.472264	9913.73	10710.2	10346.5	9289.35	10211.5	8754.98	9871.03	7.34991	10906.9	12152.4	11631.8	11285.3	11289.4	10911.9	11363	4.16207	8920.99	10473.1	10024.9
Neuroblastoma breakpoint family member 14	NBPF14	A0A075B757;A0A087WVE3;A0A087WYI5;A0A087WV19;A0A075B7F7	13	1	109984	63.6306	3.0087	Control	CSN-38	4.15416e-06	7.50989e-06	0.99999	2.15414	Mono treatments	CSN-38	0.000226273	0.00458667	0.996913	1.73333	C	CBD	9.59413e-05	0.000596133	0.999848	1.16957	C	SN	0.0599332	0.0928759	0.482682	750.547	249.392	278.465	196.862	407.031	145.295	337.932	65.2914	940.256	775.035	874.231	874.425	857.751	894.265	869.327	6.24315	563.098	700.655	651.213
Lysine-specific demethylase 5C		P41229;F8W7H7;F8WDK1;F8WF56	30	4	178401	158.275	1.89193	SN-38	CBD	4.16176e-06	7.50989e-06	0.99999	1.36798	Mono treatments	CSN-38	0.146231	0.180786	0.331346	1.63869	C	CBD	0.0025406	0.00732511	0.948324	1.15454	SN	C	0.0946093	0.127379	0.385965	578.001	458.82	486.066	541.457	384.503	424.532	478.896	15.0738	902.279	771.52	880.725	1003.52	813.156	771.856	857.176	10.5074	578.698	444.629	515.199
Synaptotagmin-like protein 2	SYTL2	A0A0U1RR07;A0A0U1RRJ3;E9PRW5;E9PS29;E9PIB5;E9PK22;E9PPL3;E9PS39	91	2	248172	555.011	5.37261	Control	CBD	4.18557e-06	7.539e-06	0.99999	1.18661	Mono treatments	CSN-38	0.581574	0.433286	0.0868404	5.37261	C	CBD	3.14471e-08	1.26011e-06	1	2.54802	C	SN	0.00128299	0.00600254	0.977833	18.9788	71.8671	40.3259	35.2311	48.7021	98.0129	52.1863	54.4045	168.92	104.389	64.5746	51.3342	82.2195	32.6115	84.0081	57.62	46.4191	34.8137	29.9029
[F-actin]-monooxygenase MICAL3		Q7RTP6;A0A5F9ZHV5;J3KRP8	48	3	225436	236.347	1.75412	Control	CSN-38	4.22036e-06	7.57966e-06	0.999989	1.26661	Mono treatments	CSN-38	0.0341704	0.0742651	0.635774	1.6221	C	CBD	7.28676e-05	0.000487527	0.999927	1.20822	C	SN	0.0318805	0.0599767	0.613799	1404.94	1903.6	1167.95	1443.02	1338.86	1686.63	1490.84	17.638	1878.14	2661.02	2430.65	1793.13	2168.25	2055.41	2164.43	15.312	1458.44	1707.01	1964.49
Histone deacetylase		J3KPH8;Q8WUI4;H0YH91	4	1	109994	21.3276	1.30312	SN-38	CBD	4.22359e-06	7.57966e-06	0.999989	1.03278	CSN-38	Mono treatments	0.547264	0.420422	0.0941652	1.27029	C	CBD	0.000232863	0.00115459	0.99879	1.02584	SN	C	0.477445	0.364463	0.102726	2703.23	2912.16	2631.6	2671.05	3100.03	3146.37	2860.74	7.89085	3161.67	3269.16	3069.23	3034.14	3191.07	3081.72	3134.5	2.8245	2195.69	2538.33	2399.23
Serotransferrin		P02787;H7C5E8;C9JVG0;F8WCI6;F8WEK9;C9JB55	23	3	79345.1	131.505	1.44505	CSN-38	Control	4.30382e-06	7.70954e-06	0.999989	1.23913	CSN-38	Mono treatments	0.000104563	0.0030582	0.999079	1.20982	CBD	C	0.00873721	0.0187444	0.832854	1.12254	SN	C	0.0465506	0.0772682	0.536069	1709.5	1478.1	1488.16	1482.18	1471.2	1622.37	1541.92	6.49104	1253.91	1132.63	1193.85	1147.52	1106.32	1352.49	1197.79	7.67319	1464.92	1127.18	1252.94
Ras-related protein Rab-14		P61106;X6RFL8;A0A2R8Y7G7;J3QSF4	20	7	24125.1	196.701	1.15462	CSN-38	Control	4.33653e-06	7.754e-06	0.999989	1.11246	CSN-38	Mono treatments	0.000402431	0.0062246	0.993097	1.07162	CBD	C	0.0149326	0.0279336	0.753241	1.00418	SN	C	0.781783	0.486521	0.0576802	47375.6	51261.2	48871	46064.3	51374.1	49075	49003.5	4.28333	41693.1	43734.6	42812.4	41261.6	43713.1	42496.7	42618.6	2.39144	44120.9	48257.2	44431
Acidic leucine-rich nuclear phosphoprotein 32 family member A		H0YN26;P39687	10	2	20111.4	105.484	1.19085	CSN-38	SN-38	4.42184e-06	7.89215e-06	0.999988	1.09246	CSN-38	Mono treatments	0.0460966	0.0882005	0.577169	1.13068	CBD	C	0.00577058	0.013687	0.882019	1.04373	C	SN	0.131878	0.159977	0.317607	29333.8	28958.8	28689.8	28165.7	28452.2	29721	28886.9	1.9877	25538.4	24353	23842.7	23213.2	25534.4	23062.9	24257.4	4.50459	27288.4	31916.9	28063.3
1-phosphatidylinositol 4_5-bisphosphate phosphodiesterase beta-4		Q15147;B1AJW3;B1AJW4;B1AJW2;B1AJW1	22	2	135604	136.569	1.33942	Control	CBD	4.47176e-06	7.96677e-06	0.999988	1.11685	CSN-38	Mono treatments	0.0502125	0.0941402	0.559793	1.33942	C	CBD	8.13388e-06	8.63278e-05	1	1.10238	C	SN	0.0310674	0.0590134	0.618955	3641.4	3659.77	3869.36	3705.68	4237.92	3200.76	3719.15	9.07968	3601.22	3910.85	3758.77	3297.87	3576.2	3774.88	3653.3	5.83525	3109.64	3119.82	2771.15
V-type proton ATPase subunit C 1		P21283;E7EV59	16	2	44112.8	97.2607	1.2794	SN-38	Control	4.49015e-06	7.98504e-06	0.999988	1.08948	Mono treatments	CSN-38	0.173366	0.200738	0.295433	1.03575	CBD	C	0.467633	0.347139	0.105233	1.2794	SN	C	2.18279e-05	0.000347883	0.999998	3073.69	3160.71	3212.56	3201.56	3016.05	2979.6	3107.36	3.17215	3968.65	3473.2	3748.53	3901.16	3578.31	3780.38	3741.71	5.03214	3294.99	2873.06	3019.53
Chloride intracellular channel protein 1		O00299	21	9	27264.9	213.489	1.25138	CSN-38	Control	4.52006e-06	8.02369e-06	0.999988	1.09584	CSN-38	Mono treatments	0.0080461	0.0307331	0.853407	1.17313	CBD	C	0.000372186	0.00160964	0.996939	1.11075	SN	C	0.00144827	0.00650824	0.973942	73235	81513.5	79517.8	71389.5	82883	78703.4	77873.7	5.89289	64589.9	71671.6	70376	66248.4	73122.8	68725.5	69122.4	4.71162	68761.9	79931.1	70486.1
Signal recognition particle subunit SRP72		O76094;D6RDY6;R4GNC1	29	2	75176.6	217.132	1.11193	CBD	Control	4.56305e-06	8.08538e-06	0.999988	1.00579	CSN-38	Mono treatments	0.781668	0.506926	0.0591227	1.11193	CBD	C	0.000190272	0.000996249	0.999216	1.0052	SN	C	0.746274	0.473676	0.0605102	9611.69	9949.53	9640.25	10000.2	9898.6	9507.96	9768.03	2.10943	9119.28	8933.94	9585.53	8998.89	9363.47	9331.94	9222.17	2.68935	9827.79	10537.9	10579.8
Myosin light chain 1/3_ skeletal muscle isoform		P05976	9	2	21202.2	65.4823	1.35925	CSN-38	Control	4.61055e-06	8.15483e-06	0.999987	1.21653	CSN-38	Mono treatments	0.00130943	0.011758	0.971587	1.19523	CBD	C	0.0023862	0.00698248	0.951879	1.03941	SN	C	0.374528	0.315564	0.134498	2184.92	1897.96	1789.76	1991.5	2028.21	1768.57	1943.49	8.10534	1638.63	1326.69	1448.34	1565.11	1377.17	1561.05	1486.17	8.17633	1746.22	1554.67	1858.38
Tensin-1		Q9HBL0;A0A494C067;E9PF55;E9PGF5;A0A2R8Y4T1;E7ERH1;E7EMG1;A0A087WWW7;H0Y4U1;C9J8K5;C9JFT7;C9JI43;C9JZT0;H7C3Z4	28	1	186614	145.741	1.49671	CBD	CSN-38	4.63252e-06	8.17224e-06	0.999987	1.36745	Mono treatments	CSN-38	0.000214886	0.00444385	0.997139	1.08265	CBD	C	0.151142	0.156109	0.290509	1.1165	C	SN	0.0156794	0.0362887	0.745137	2038.52	1948.86	1959.39	2144.48	2123.01	2883.42	2182.95	16.149	3010.67	2589.68	2534.02	2631.5	2691.51	2760.18	2702.93	6.29099	3488.04	3278.07	3135.35
Zinc finger protein 512B		Q96KM6	3	1	98803.9	14.3594	1.21296	CSN-38	SN-38	4.63704e-06	8.17224e-06	0.999987	1.12874	CSN-38	Mono treatments	0.00504144	0.0242858	0.898337	1.03754	CBD	C	0.226503	0.210674	0.214902	1.10764	C	SN	0.000360499	0.00246234	0.997117	8780.04	10174.2	9100.67	9515.36	9174.43	8993.94	9289.76	5.33783	7627.56	7681.24	7751.29	8036.05	7504.1	7352.16	7658.73	3.03591	8197.41	8667.72	9516.91
TATA box-binding protein-associated factor RNA polymerase I subunit B		Q53T94;F8WE32	3	1	69744.3	15.3514	1.463	Control	CSN-38	4.70978e-06	8.28556e-06	0.999987	1.14608	Mono treatments	CSN-38	0.113443	0.153709	0.385969	1.13299	C	CBD	0.0213452	0.0365173	0.690932	1.46171	C	SN	4.64946e-05	0.000604293	0.999981	881.855	689.11	818.581	1081.17	913.617	901.382	880.952	14.5603	858.695	776.909	866.503	998.239	1007.26	782.776	881.731	11.4401	1269.43	1093.04	1174.93
Cullin-1	CUL1	A0A590UJ21;A0A590UJ50;Q13616;A0A0C4DGX4;A0A590UJ56;A0A590UJC4;A0A590UJR3;A0A590UK34;A0A590UJM8;A0A590UJ97;A0A590UJ59;A0A590UJA0	20	1	84961.9	99.4847	4.86856	Control	CSN-38	4.8425e-06	8.5038e-06	0.999986	2.85979	Mono treatments	CSN-38	0.071171	0.116219	0.486693	3.92562	C	CBD	0.00129532	0.00429616	0.977543	1.08688	C	SN	0.557736	0.399904	0.0853506	155.472	43.647	61.2686	172.266	81.5884	100.639	102.48	50.2849	341.461	435.378	502.71	482.065	450.242	542.427	459.047	15.0462	135.11	154.583	37.2762
Clustered mitochondria protein homolog		K7EIG1	37	1	141861	222.053	1.23486	SN-38	CSN-38	4.90519e-06	8.59851e-06	0.999986	1.12816	Mono treatments	CSN-38	0.0340676	0.0741205	0.636344	1.04831	C	CBD	0.231441	0.213648	0.211112	1.1532	SN	C	0.000171351	0.00146044	0.99938	16360.1	17022.6	16857.7	17035.8	17107.2	15590.7	16662.4	3.54559	21469.5	19152.2	20772.7	20777.3	20678	20604.3	20575.7	3.71152	18573.8	15813	18244.1
Puratrophin-1		Q58EX7;H3BME5;H3BPQ5;H3BQ60;H3BQE6;H3BQP9;H3BSU4;J3QSC9	18	1	132514	96.5208	1.42182	CSN-38	Control	5.03159e-06	8.80436e-06	0.999985	1.17749	CSN-38	Mono treatments	0.00621534	0.0266767	0.879684	1.27619	CBD	C	7.6815e-05	0.000502747	0.999916	1.13882	SN	C	0.00746652	0.0217162	0.852778	2889.19	3878.85	3423.78	3127.43	3712.64	3782.76	3469.11	11.3902	2546.05	2921	2683.1	2562.53	3115.44	2843.54	2778.61	8.01255	2876.43	3212.23	3208.83
5'-deoxynucleotidase HDDC2		Q7Z4H3;V9GYS5;V9GZ04	6	1	23561.6	41.5791	1.52486	CSN-38	SN-38	5.0418e-06	8.80652e-06	0.999985	1.25824	CSN-38	Mono treatments	0.027685	0.0652997	0.674581	1.34359	CBD	C	9.06207e-05	0.000575829	0.999869	1.05969	C	SN	0.360373	0.308357	0.140005	992.611	1111.69	1240.11	803.863	1214.67	1085.49	1074.74	14.9181	599.02	853.439	736.628	607.862	732.729	699.207	704.814	13.3857	1008.66	951.923	987.121
Structural maintenance of chromosomes protein 2		O95347;Q5T821;A0A0C4DGE5	32	1	136170	176.125	1.55373	CBD	Control	5.13107e-06	8.94653e-06	0.999984	1.13261	CSN-38	Mono treatments	0.177782	0.204482	0.290197	1.55373	CBD	C	9.66034e-05	0.000596472	0.999845	1.07449	SN	C	0.397222	0.326491	0.126324	535.473	508.579	632.687	596.667	680.806	674.29	604.75	11.8122	418.022	503.182	367.687	377.582	518.778	434.243	436.582	14.4027	550.091	726.994	598.05
Chloride intracellular channel protein 6		Q96NY7	3	1	73239.7	16.8426	43.1353	SN-38	CSN-38	5.18211e-06	9.0195e-06	0.999984	23.5067	Mono treatments	CSN-38	0.00294984	0.0183023	0.93623	3.68377	C	CBD	0.0195269	0.0341686	0.707082	3.01947	SN	C	6.21072e-05	0.000732883	0.999954	16.3832	1.48213	16.9986	22.3432	0.439489	0.410898	9.67627	103.073	450.105	568.148	397.635	458.817	278.833	350.794	417.389	23.8475	61.196	0.951837	71.6028
Rho GTPase-activating protein 1		Q07960;H0YE29;E9PNR6	16	7	50492.8	134.715	1.13818	CSN-38	Control	5.29036e-06	9.18109e-06	0.999983	1.03141	CSN-38	Mono treatments	0.0741923	0.118023	0.477796	1.09699	CBD	C	0.000481136	0.00195339	0.995132	1.11003	SN	C	9.47804e-05	0.000993126	0.999853	19777.7	21469.2	21878.9	20534.8	20536.7	21163.6	20893.5	3.63026	20658.4	19552.8	20078	20732.8	21148.1	20090.8	20376.8	2.81997	19666.8	20027.6	21169.8
Filamin-B	FLNB	A0A0A0MT44	9	5	21221.1	83.1952	1.25373	CBD	SN-38	5.29365e-06	9.18109e-06	0.999983	1.0659	CSN-38	Mono treatments	0.232741	0.24204	0.235664	1.10847	CBD	C	0.00695176	0.0157799	0.86131	1.13104	C	SN	0.0022332	0.00904939	0.955431	33526.6	35641	36176	32617.6	37518	38898.4	35729.6	6.62144	27341.4	31376.4	29560.7	29019.7	30694.9	30487.4	29746.7	4.86051	35160	39046.2	36484.3
Superoxide dismutase [Cu-Zn]		P00441;H7BYH4	9	2	16163.9	93.7918	1.35873	CSN-38	Control	5.36913e-06	9.29558e-06	0.999983	1.1591	CSN-38	Mono treatments	0.00268381	0.0172245	0.94158	1.2257	CBD	C	0.000731477	0.00274091	0.990248	1.11877	SN	C	0.0347565	0.0642166	0.596403	103673	101827	94991.2	94144.6	93905	88708.4	96208.1	5.77934	91164.4	76829.9	77958.7	83230.9	69877.5	76239.4	79216.8	9.14187	97847.5	82379.7	88106.4
GRB10-interacting GYF protein 2		I1E4Y6;Q6Y7W6;E7ESB6;C9JHW1;C9J0V6;C9JHT0;C9JPV7;C9JRZ2;C9JXQ0;F8WCD5;C9JW88;C9JH18	37	2	152984	248.364	1.52223	CBD	SN-38	5.57904e-06	9.63084e-06	0.999982	1.14055	CSN-38	Mono treatments	0.167569	0.196434	0.302545	1.4761	CBD	C	0.000748867	0.00279009	0.989883	1.03125	C	SN	0.670984	0.445575	0.0682607	429.84	442.663	519.581	456.084	553.476	523.259	487.484	10.4529	314.245	309.485	415.695	322.691	335.123	336.245	338.914	11.5448	481.619	601.403	480.833
Nucleolar protein 56		O00567;A0A494C128;H0YDU4;H0Y653;Q5JXT2	29	6	66449.2	200.821	1.13314	Control	SN-38	5.58316e-06	9.63084e-06	0.999982	1.05922	CSN-38	Mono treatments	0.0381436	0.0778585	0.614674	1.02604	C	CBD	0.249284	0.22535	0.198272	1.13314	C	SN	5.10057e-05	0.000636861	0.999974	16200.5	17200.3	16885.9	16180.4	17168.3	16913.2	16758.1	2.73314	14362	15319	15183.3	14898.7	15511.1	14944.2	15036.4	2.67514	15853	17130.7	16585
60S acidic ribosomal protein P2		P05387;H0YDD8	7	1	11665	78.2876	1.27638	CSN-38	SN-38	5.59222e-06	9.63084e-06	0.999981	1.17859	CSN-38	Mono treatments	0.00178389	0.0140469	0.960762	1.09334	CBD	C	0.0528671	0.0721857	0.509274	1.0664	C	SN	0.0293264	0.0563617	0.63038	173306	186829	182818	162499	190908	188989	180891	6.05931	141352	145846	136836	137743	149205	139353	141723	3.43437	154465	183936	166835
Doublesex- and mab-3-related transcription factor C2		Q8IXT2	1	1	39922.5	4.0637	1.49009	CSN-38	Control	5.77921e-06	9.93544e-06	0.99998	1.17384	CSN-38	Mono treatments	0.0726386	0.11673	0.482329	1.46494	CBD	C	0.00014983	0.000824051	0.999544	1.0739	SN	C	0.36915	0.312862	0.136551	4348.75	4631.48	4915.01	3959.3	3826	4205.74	4314.38	9.49394	3236.64	3707.1	3590.28	2788.03	2607.73	2726.24	3109.34	15.129	3957.95	5117.81	4704.78
Transmembrane protein 205		K7ELQ9;K7EM09;K7EPR0;Q6UW68	3	2	19441.6	31.8424	1.24632	CSN-38	SN-38	5.87271e-06	1.00617e-05	0.99998	1.17061	CSN-38	Mono treatments	0.000676729	0.00851437	0.986638	1.08113	CBD	C	0.0530004	0.0723174	0.508742	1.04462	C	SN	0.162192	0.184318	0.276768	20058.9	20972	20899.1	19461.9	21493.4	22182.4	20844.6	4.68042	15527.5	17603.7	16454.4	16084.3	17680	16999.6	16724.9	5.12757	17709.8	21129.9	17974.8
Dynactin subunit 1		Q14203;E7EX90;Q6AWB1;E7EWF7;C9JJD0;C9JKG6;E9PCY0;C9JJN7;C9JTE5;C9JZA4;C9J1B7	54	7	142436	360.502	1.16838	SN-38	CBD	5.87312e-06	1.00617e-05	0.99998	1.02494	Mono treatments	CSN-38	0.588105	0.435615	0.0855484	1.00111	C	CBD	0.956143	0.541494	0.0503003	1.16708	SN	C	8.22803e-06	0.000178444	1	4156.13	3980.95	4041.23	4508.65	4242.94	4017.55	4157.91	4.74816	4600.35	4689.52	4641.45	4549.13	4612.53	4462.09	4592.51	1.71897	3798.91	3769.35	3954.33
ATP synthase membrane subunit DAPIT_ mitochondrial		Q96IX5	3	1	6514.61	21.6661	1.29271	Control	CBD	5.9716e-06	1.02126e-05	0.999979	1.06323	Mono treatments	CSN-38	0.213879	0.229979	0.252435	1.29271	C	CBD	9.20773e-05	0.000583132	0.999864	1.12591	C	SN	0.00225915	0.00907508	0.954827	29098.1	33199.8	34329.3	30274	36543.1	35151.4	33099.3	8.71302	36400	37556.3	37987.9	35809.5	37804.9	40156	37619.1	4.00871	29302.5	33444	34368
FACT complex subunit		G3V401	3	1	9129.28	20.2456	1.56719	CBD	SN-38	6.00774e-06	1.02565e-05	0.999979	1.21518	CSN-38	Mono treatments	0.0768906	0.120259	0.47013	1.50481	CBD	C	0.000481514	0.00195339	0.995126	1.04145	C	SN	0.707216	0.458606	0.0642174	1090.44	1004.05	1279.58	1305.04	1127.94	1365.95	1195.5	11.8515	633.844	796.693	709.765	1027.64	699.182	731.548	766.445	18.0482	1092.83	1262.03	1063.48
Cystatin-B		P04080;A0A1W2PS52	3	2	11196.6	23.2769	1.26266	CSN-38	Control	6.20046e-06	1.05671e-05	0.999977	1.1586	CSN-38	Mono treatments	0.00167998	0.013488	0.963091	1.14786	CBD	C	0.00371366	0.00977329	0.922448	1.03177	SN	C	0.238185	0.23871	0.206106	40519.8	42292	44070.5	39009	46481.4	45583	42992.6	6.78286	34072.3	36496.1	34978.1	32524.2	36875.5	35840.1	35131.1	4.65102	37285.9	40171.8	37438.1
Doublecortin domain-containing protein 1		M0R2J8;B6ZDN3;H7C298	23	1	202360	120.366	3.45321	Control	CSN-38	6.27589e-06	1.06735e-05	0.999977	2.54868	Mono treatments	CSN-38	0.000960942	0.0102936	0.979824	1.8178	C	CBD	0.0110008	0.0223368	0.800804	1.07991	C	SN	0.449371	0.352363	0.110157	2539.69	2478.86	2414.47	3324.01	2960.4	7281.51	3499.82	53.8585	9257.91	8732.44	10927.9	13323.9	12085.5	12820.5	11191.4	16.8856	6938.4	2529.51	7057.76
Methyl-CpG-binding domain protein 2		Q9UBB5	3	1	43596.8	14.1046	1.91889	CSN-38	SN-38	6.28463e-06	1.06735e-05	0.999977	1.4627	CSN-38	Mono treatments	0.00720238	0.0290562	0.865136	1.53394	CBD	C	0.00402353	0.0103269	0.915964	1.05856	C	SN	0.621254	0.427091	0.0748636	1835.11	2078.94	1809.64	1972.04	2131.59	1875.86	1950.53	6.82002	706.461	935.932	1163.72	973.376	1428.56	890.896	1016.49	24.5636	1231.96	1853.02	1498.73
Synaptic vesicle membrane protein VAT-1 homolog		Q99536;K7ERT7;K7ESA3;K7EM19;K7ENX2;K7EJM4;K7ER81	18	4	42148.5	148.174	1.22686	CBD	Control	6.31359e-06	1.06966e-05	0.999977	1.09026	CSN-38	Mono treatments	0.113305	0.153623	0.386233	1.22686	CBD	C	7.22095e-06	7.92075e-05	1	1.02232	SN	C	0.424728	0.340671	0.11738	6575.66	7973.37	7987.59	7344.41	8370.38	8703.28	7825.78	9.74687	5990.88	6710.31	6516.28	6317.38	6895.3	6720.54	6525.11	5.02786	7877.58	8237.49	7635.1
Protein THEMIS	THEMIS	A0A0D9SFD2;Q8N1K5;X1WI26	12	2	65004.3	66.7409	1.43743	SN-38	Control	6.32e-06	1.06966e-05	0.999977	1.03665	Mono treatments	CSN-38	0.44742	0.369807	0.121597	1.24304	CBD	C	0.00134755	0.00438786	0.976317	1.43743	SN	C	1.60268e-05	0.000277477	1	2016.39	2036.27	2497.2	2529.92	2149.35	2670.74	2316.65	12.2124	2663.47	2454.74	2504.22	2607.93	2669.13	2554.88	2575.73	3.36874	2385.57	2129.07	2057.13
Tetratricopeptide repeat protein 39C		Q8N584	5	1	66839.3	30.8534	3.09145	SN-38	Control	6.3599e-06	1.07456e-05	0.999976	1.13364	CSN-38	Mono treatments	0.323247	0.301224	0.174336	2.25723	CBD	C	0.00404006	0.0103468	0.915622	3.09145	SN	C	0.000182764	0.00152457	0.999283	687.148	520.344	490.597	456.572	502.277	344.736	500.279	22.1731	527.318	696.688	472.137	543.706	369.326	451.606	510.13	21.6381	413.356	373.528	562.317
Unconventional myosin-X		Q9HD67;A0A0A0MQX1;D6RGD1;E9PCN3	61	4	239343	304.853	1.65475	CSN-38	SN-38	6.38129e-06	1.07632e-05	0.999976	1.29355	CSN-38	Mono treatments	0.0274861	0.0651344	0.675872	1.35746	CBD	C	0.00561662	0.0134489	0.884843	1.14807	C	SN	0.097452	0.130134	0.379767	6812.96	6449.32	6356.35	5945.48	5645.41	4991.41	6033.49	10.8152	4698.38	3520.59	3656.27	3450.02	3009.53	3542.21	3646.17	15.4056	7002.04	5343.52	6325.87
Protein KASH5		Q8N6L0;M0QZW6;M0QXW9	7	2	63239.2	38.5857	2.77634	CSN-38	Control	6.39985e-06	1.0776e-05	0.999976	1.68216	CSN-38	Mono treatments	0.000220554	0.00451544	0.997027	1.62502	CBD	C	0.0188756	0.0332392	0.713131	1.6759	SN	C	0.00408422	0.0140216	0.914711	1278.76	1134.37	1558.6	1421.52	1722.34	1393.3	1418.15	14.5489	829.301	916.941	778.233	575.403	1031.3	1005.09	856.044	19.6978	911.851	606.739	546.11
DnaJ homolog subfamily A member 1		P31689	23	11	45609.6	186.933	1.25502	Control	CBD	6.42316e-06	1.07967e-05	0.999976	1.08193	Mono treatments	CSN-38	0.218587	0.23284	0.248082	1.25502	C	CBD	0.000217426	0.00110886	0.998953	1.01872	C	SN	0.529558	0.387381	0.090864	28262.1	28193.5	26178.6	24296.8	23466.1	24201.5	25766.4	8.17576	31503.9	30349.7	33154.3	29530.8	29121.3	30987.2	30774.5	4.7537	24683.4	23595.4	28601
Uncharacterized protein		V9GY34;S4R438	2	1	4690.58	10.2548	2.29796	CBD	SN-38	6.51449e-06	1.09315e-05	0.999975	1.14688	Mono treatments	CSN-38	0.738867	0.494102	0.0632426	1.94279	CBD	C	7.34178e-05	0.000487527	0.999926	1.18282	C	SN	0.16064	0.182978	0.278629	382.35	519.247	382.771	277.95	265.192	271.539	349.841	28.3849	201.831	305.693	268.011	189.238	219.349	275.786	243.318	19.0786	606.958	654.077	440.75
Mitochondrial intermediate peptidase		Q99797	12	1	81439.3	60.3807	2.21658	Control	CBD	6.54753e-06	1.09642e-05	0.999975	1.00791	Mono treatments	CSN-38	0.715381	0.485776	0.0658783	2.21658	C	CBD	7.21154e-05	0.000487115	0.999929	1.05406	C	SN	0.499038	0.375536	0.0975278	788.492	670.62	764.438	548.813	513.283	755.579	673.538	17.4986	1019.26	1195.33	923.315	612.565	1002.86	767.656	920.164	22.2858	485.03	616.161	251.707
Eukaryotic translation initiation factor 4H		Q15056	14	4	27442.1	112.129	1.11263	CSN-38	SN-38	6.56545e-06	1.09642e-05	0.999975	1.08338	CSN-38	Mono treatments	0.00081565	0.00931809	0.983305	1.05328	CBD	C	0.00190494	0.00577205	0.963135	1.00067	C	SN	0.941671	0.534507	0.0505318	51568.4	58198.1	55333.5	51723.8	55666.5	54776	54544.4	4.64516	48705.6	49022.4	49848.7	47554.5	49867.4	49140.1	49023.1	1.7466	50857.2	52238	50985.5
Ubiquitin carboxyl-terminal hydrolase		H0YMI4;Q6JHV3;Q9Y6I4;H0YKU8;H0YLB7	5	1	58848.4	19.5788	2.06688	CSN-38	Control	6.56749e-06	1.09642e-05	0.999975	1.18656	CSN-38	Mono treatments	0.116697	0.156038	0.379846	2.01382	CBD	C	0.000314615	0.00143327	0.997778	1.47001	SN	C	0.00426329	0.0142936	0.911047	443.158	491.127	603.698	458.5	669.918	609.414	545.969	17.1721	467.871	427.098	365.823	303.764	361.908	403.358	388.304	14.7543	524.044	530.985	708.574
GRIP and coiled-coil domain-containing protein 2		Q8IWJ2;B8ZZW2;U3KPU4;U3KQE0	64	5	196993	363.165	1.2705	SN-38	CSN-38	6.66037e-06	1.11004e-05	0.999974	1.1398	Mono treatments	CSN-38	0.0523934	0.0967231	0.551064	1.12378	C	CBD	0.00408689	0.0104214	0.914656	1.12036	SN	C	0.0429641	0.0735574	0.552817	1811.22	1864.47	1747.54	1843.65	1870.71	1775.92	1818.92	2.73478	2315.11	2048.33	2148.15	2430.37	2707.96	2215.68	2310.93	10.1751	1731.01	1760.34	1828.75
Fidgetin-like protein 1		Q6PIW4;C9JHJ4;C9JKI6;C9JP37;C9JSC4;C9JTB2;C9JTG6	11	1	74875.5	60.9377	1.68566	Control	CSN-38	6.76084e-06	1.12487e-05	0.999973	1.29575	Mono treatments	CSN-38	0.00987116	0.0346645	0.829925	1.4814	C	CBD	1.79112e-05	0.000162065	0.999999	1.15964	C	SN	0.0307894	0.0586694	0.620744	1617.99	1354.54	1822.41	1997.29	1127.98	1839.71	1626.65	20.2756	1955.64	2283.62	2271.73	2702	2669.72	2304.45	2364.53	11.8566	1904.26	2021.56	1543.04
A-kinase anchor protein 13	AKAP13	A8MYJ1;A0A087WTD7;A0A087WY36;A0A087X047;H0YLH1	20	3	163153	100.108	1.25754	CSN-38	Control	6.87159e-06	1.14137e-05	0.999972	1.07656	CSN-38	Mono treatments	0.021414	0.0550078	0.718889	1.20335	CBD	C	0.000338726	0.00150825	0.997438	1.13286	SN	C	0.00819656	0.023253	0.841143	4314.57	4409.14	4590.08	4147.13	4050.41	4313.65	4304.16	4.43278	4249.66	4042.94	3744.61	3529.37	3815.71	3882.22	3877.42	6.40689	3812.52	4294.3	3930.24
Peptidyl-prolyl cis-trans isomerase A		P62937;C9J5S7;F8WE65	20	4	18240.6	181.899	1.12226	CSN-38	SN-38	7.04459e-06	1.16813e-05	0.999971	1.11566	CSN-38	Mono treatments	3.47553e-06	0.000338834	0.999999	1.00124	C	CBD	0.935675	0.534683	0.0506471	1.0131	C	SN	0.407643	0.333378	0.122818	128656	125906	125616	126435	130115	131065	127966	1.80947	113066	119225	111021	113628	112765	114443	114025	2.44639	112883	118116	114228
Surfeit locus protein 4		O15260;Q5T8U5;B7Z1G8	10	1	30622.2	87.4474	1.2531	CSN-38	SN-38	7.10352e-06	1.17591e-05	0.999971	1.16813	CSN-38	Mono treatments	0.00204022	0.0150178	0.955121	1.1064	CBD	C	0.0071453	0.016126	0.858069	1.03533	C	SN	0.134629	0.16221	0.31346	14152.7	13705	14269.2	12961.1	16696.8	13716.7	14250.2	9.00816	10879.3	11812.3	11442.2	11037.2	11428.4	11632.4	11372	3.10797	13030	14188.8	12786.1
14-3-3 protein theta		P27348;E9PG15	19	5	28049.4	169.766	1.26043	CSN-38	Control	7.16544e-06	1.18416e-05	0.99997	1.14659	CSN-38	Mono treatments	0.00206001	0.0150625	0.954691	1.15943	CBD	C	0.00369254	0.00973181	0.922895	1.03913	SN	C	0.219924	0.226309	0.220127	52126.9	59540.3	55410.7	53824.5	59121.5	61129.9	56859	6.30441	45120.3	45994	45069.5	46702.9	48584.2	49785.9	46876.1	4.10784	47500.7	55123.7	50191.2
AP-1 complex subunit gamma-1		O43747;H3BNR4;H3BR36;H3BUN9;B4DGE1;H3BN71;H3BRM7;B3KNW1;H3BS13;H3BV30	29	7	92207.1	208.399	1.10283	CSN-38	Control	7.18491e-06	1.18539e-05	0.99997	1.02372	CSN-38	Mono treatments	0.0714102	0.116219	0.485976	1.08308	CBD	C	0.000128305	0.00073662	0.999685	1.07149	SN	C	0.000963442	0.00489287	0.985193	11025.8	11706.4	11877.1	11721.2	11798.2	11519	11607.9	2.66356	11360.5	11017.9	11373.4	11778.1	10973.5	11164.7	11278	2.62789	11370.6	11115.6	11657.4
DNA-directed RNA polymerase II subunit RPB1		P24928;A0A6Q8PGB0	16	1	218545	76.2256	1.15961	SN-38	CBD	7.22023e-06	1.18921e-05	0.99997	1.07638	Mono treatments	CSN-38	0.0791187	0.12262	0.463985	1.13311	C	CBD	0.000525129	0.0020872	0.994337	1.02339	SN	C	0.439553	0.348091	0.112951	12652.1	12681	12221.2	11574.2	12447.5	13420.5	12499.4	4.85449	13421.2	14890.6	15104.3	13934.4	14997.4	14342.5	14448.4	4.65088	12086.9	12887.9	12029.6
Voltage-dependent anion-selective channel protein 2		P45880;A0A0A0MR02;Q5JSD1;Q5JSD2;A2A3S1	15	5	32079.8	126.223	1.38331	CSN-38	SN-38	7.38979e-06	1.2151e-05	0.999968	1.27176	CSN-38	Mono treatments	0.000451722	0.006559	0.991963	1.09925	CBD	C	0.0871052	0.105054	0.40334	1.06928	C	SN	0.0101926	0.0264644	0.811791	16819.7	13178.6	13076.7	12502.5	13571.2	12773.5	13653.7	11.6675	9824.48	10002.6	10022.1	9493.03	10045.5	9834.37	9870.34	2.11039	10969.1	12798.2	11210.3
BAG family molecular chaperone regulator 3		O95817;C9JFK9	16	5	61765.9	114.462	1.15871	SN-38	CBD	7.4867e-06	1.22898e-05	0.999968	1.07211	Mono treatments	CSN-38	0.105979	0.147823	0.40072	1.10304	C	CBD	0.00564517	0.0135008	0.884317	1.05047	SN	C	0.0304164	0.0581714	0.623164	11619.9	11414.3	11132.7	10696.2	11676.1	11376.4	11319.3	3.19262	12994.8	13794.7	12983.4	12388.6	13132.1	12873	13027.8	3.49164	10698.4	12588.1	11097.6
Breakpoint cluster region protein		P11274;H0Y554	24	1	143846	127.106	1.53851	CSN-38	SN-38	7.53357e-06	1.23461e-05	0.999967	1.28082	CSN-38	Mono treatments	0.015629	0.0453866	0.768243	1.34062	CBD	C	0.00150139	0.00476243	0.972686	1.04606	C	SN	0.488979	0.370813	0.0998967	1076.85	1030.02	927.623	923.829	1186.18	1062.82	1034.55	9.59745	774.196	759.567	495.986	629.85	673.978	701.064	672.44	15.1244	811.406	1203.7	842.326
Vacuolar protein sorting-associated protein 51 homolog		Q9UID3;H0YEE1;E9PKX7;E9PJ36;E9PMB6;H0YDX9	23	1	86954.9	142.797	1.30548	CSN-38	SN-38	7.81198e-06	1.2781e-05	0.999965	1.17798	CSN-38	Mono treatments	0.00778999	0.0301896	0.856904	1.05506	CBD	C	0.167321	0.169171	0.270772	1.15299	C	SN	0.000164346	0.00141925	0.999436	7163.88	7449.87	8734.02	6739.31	7480.87	7572.48	7523.41	8.85537	5771.35	6133.98	5778.59	5415.86	5455.36	6022.56	5762.95	5.03188	6311.58	7582.62	7010.24
Eukaryotic translation initiation factor 2 subunit 3		P41091;Q2VIR3;H7BZU1	18	8	51679.8	140.256	1.15691	CBD	SN-38	7.8318e-06	1.27921e-05	0.999965	1.05883	CSN-38	Mono treatments	0.130254	0.168572	0.356127	1.03808	CBD	C	0.121077	0.132936	0.334913	1.11448	C	SN	6.37458e-05	0.00074382	0.99995	19744.9	20559.2	20886.5	19141.2	21548.4	21568	20574.7	4.75005	17566.9	17907.3	18035.6	17425.5	18346.1	18826.7	18018	2.86107	19733.2	21419.4	20553.9
Glutamine--fructose-6-phosphate aminotransferase [isomerizing] 1		Q06210;A0A6I8PRN4;A0A6I8PTT9;A0A6I8PRT6	34	5	79605	258.514	1.36407	CSN-38	Control	7.86583e-06	1.28264e-05	0.999965	1.17982	CSN-38	Mono treatments	0.00885066	0.0326489	0.842759	1.25485	CBD	C	0.00188143	0.00571849	0.963689	1.05749	SN	C	0.0958563	0.128704	0.383221	33538.5	43228.9	37003.5	33793.7	38653.5	36450.7	37111.4	9.64217	29223	30109.7	26597.3	28810.1	28016.9	29865.5	28770.4	4.5291	34333.8	41788.3	29884.1
Heterochromatin protein 1-binding protein 3		Q5SSJ5;B0QZK4;Q5SWC8;B0QZK8;B0QZK9	15	5	61492.2	109.397	1.20021	CSN-38	Control	7.93776e-06	1.29032e-05	0.999964	1.10055	CSN-38	Mono treatments	0.034435	0.0745457	0.634312	1.16658	CBD	C	0.000436674	0.00183339	0.9959	1.01453	SN	C	0.387061	0.32163	0.129889	3709.18	4232.65	4050.89	3766.03	4545.91	4048.9	4058.93	7.59855	3234.38	3454.08	3462.19	3484.04	3477.86	3473.28	3430.97	2.82466	3583.86	4296.89	4049.55
Cellular retinoic acid-binding protein 2		P29373;Q5SYZ4	11	3	15864.1	99.8635	1.31442	CSN-38	SN-38	7.93922e-06	1.29032e-05	0.999964	1.15324	CSN-38	Mono treatments	0.0427464	0.0836947	0.59228	1.23141	CBD	C	0.000274196	0.00130674	0.998307	1.03908	C	SN	0.449152	0.352332	0.110218	44404.1	53191.2	52593.3	48222.1	55225	52684.3	51053.3	7.79732	31627.9	42435.8	38771.9	37346.3	40989.6	41873.5	38840.8	10.3628	44666	50996.9	50168.5
Integrin alpha-L		P20701;H3BSV1	4	1	130024	31.6072	5.02881	SN-38	CSN-38	7.96094e-06	1.29171e-05	0.999964	4.02035	Mono treatments	CSN-38	9.11519e-06	0.000678414	0.999994	1.36564	C	CBD	0.385353	0.303992	0.130503	1.22262	SN	C	0.191348	0.20475	0.245441	186.426	46.7633	62.6111	132.264	89.0779	33.4717	91.769	63.3171	521.036	433.392	412.644	475.239	499.202	427.422	461.489	9.44184	469.536	244.752	274.094
1-phosphatidylinositol 4_5-bisphosphate phosphodiesterase beta-1		Q9NQ66;A0A087WT80;A0A087WW73;A0A1B0GWB6;A0A0D9SF51;A0A0D9SG17;H0YCJ2;A0A0D9SGI7;A0A1B0GVT0;A0A1B0GW62;Q8IV92	24	3	139423	129.276	1.2732	Control	CSN-38	8.00389e-06	1.29556e-05	0.999963	1.07334	Mono treatments	CSN-38	0.148226	0.182371	0.328461	1.26933	C	CBD	4.64185e-06	5.91828e-05	1	1.11329	C	SN	0.00485544	0.0157066	0.899267	3104.75	3046.4	3112.7	3228.65	3531.35	3936.26	3326.68	10.3843	3619.12	4154.47	3436.11	3765.9	3902.87	3948.62	3804.52	6.69606	3206.74	3475.13	3056.07
F-box/WD repeat-containing protein 11		Q9UKB1;E5RGC1	4	1	63288.5	20.0161	1.2199	CSN-38	Control	8.01105e-06	1.29556e-05	0.999963	1.04393	CSN-38	Mono treatments	0.159957	0.19073	0.312321	1.146	CBD	C	3.60165e-05	0.000282843	0.999991	1.19114	SN	C	0.00019821	0.00159899	0.999143	7357.85	7466.48	6466.4	7053.74	7210.06	7585.35	7189.98	5.57541	6242.4	6749.56	7110.68	7727.85	7081.93	7210.34	7020.46	7.05661	6554.54	6363.37	7033.77
ATP-binding cassette sub-family A member 5		Q8WWZ7;K7EPM3;A0A075B778;K7EJW6;K7EKS9;K7EMV2;Q6N017	21	1	187991	114.14	1.48587	SN-38	CBD	8.05891e-06	1.30115e-05	0.999963	1.01182	Mono treatments	CSN-38	0.976974	0.570081	0.0500982	1.3973	C	CBD	4.89441e-06	5.98802e-05	1	1.06339	SN	C	0.101255	0.133903	0.371778	1728.1	1850.8	1860.72	1355.81	1879.4	1269.83	1657.44	16.5054	1841.63	1946.02	2006.43	1987.74	2155.38	2091.72	2004.82	5.49157	1302.47	1371.61	1317.98
Heterogeneous nuclear ribonucleoprotein H		G8JLB6;P31943;E9PCY7;D6RBM0;H0YB39;D6RIT2;D6RIU0;D6R9T0;D6RAM1;D6RDU3;D6RFM3;D6RIH9;D6RJ04;E7EQJ0;E7EN40;H0YBD7;E5RGV0;H0YBG7;D6RDL0;E5RGH4;D6RF17;D6R9D3;E5RJ94	21	2	51515	214.099	1.21281	Control	SN-38	8.09146e-06	1.30426e-05	0.999963	1.01108	Mono treatments	CSN-38	0.763547	0.500392	0.0607627	1.09836	C	CBD	0.0166491	0.030466	0.734989	1.21281	C	SN	3.82093e-05	0.000520155	0.99999	18240.2	18798.6	18107.6	16819.7	18605.7	18623.5	18199.2	3.97569	16726.3	17760.5	17705.1	16596.7	18194	17955.6	17489.7	3.8039	18051.8	20179.9	19267.3
Rab GDP dissociation inhibitor alpha		P31150;G5E9U5	36	5	51210.1	351.963	1.22523	CSN-38	Control	8.17438e-06	1.31547e-05	0.999962	1.12302	CSN-38	Mono treatments	0.0015486	0.0129938	0.966069	1.12764	CBD	C	0.002262	0.00666874	0.954761	1.05438	SN	C	0.0396079	0.0695111	0.569672	28517.5	30088	31309.9	27577.4	32122.6	31075.4	30115.2	5.82236	25262.4	26387.7	26411.5	23982.6	26752.6	26697.8	25915.8	4.20722	26120.1	28837.9	27420.3
Peptidyl-prolyl cis-trans isomerase B		P23284	25	6	23799.6	198.927	1.17933	CSN-38	SN-38	8.3224e-06	1.3371e-05	0.999961	1.08713	CSN-38	Mono treatments	0.0604892	0.10495	0.521162	1.12594	CBD	C	0.00124938	0.00415784	0.978619	1.0388	C	SN	0.059764	0.0926868	0.483283	75751.1	83058.2	83138.5	77336.4	88986.7	76018.4	80714.9	6.50641	67673.4	70852.8	68902.9	65134.6	70888.7	67194.1	68441.1	3.27353	76271.9	86876.9	78174.1
Coronin	CORO7-PAM16	A0A0A6YYL4;P57737;I3L167;E7EP81;I3L0X8;I3L212;I3L2Y6;I3L0X9;I3L3T0;Q9Y3D7;I3L1U7;I3L359;I3L426;I3L351	23	1	115249	163.577	1.41436	Control	CSN-38	8.41883e-06	1.35038e-05	0.99996	1.2462	Mono treatments	CSN-38	0.0102441	0.0350717	0.825406	1.28871	C	CBD	0.000985928	0.00346925	0.984687	1.01395	C	SN	0.767496	0.481451	0.0587595	2223.36	2472.72	3148.05	2541.5	2993.69	3093.3	2745.44	13.9487	3420.49	4053.33	4041.2	3889.89	3843.85	3728.93	3829.61	6.13692	2730.66	3043.35	2919.69
Vesicular integral-membrane protein VIP36		Q12907;D6RDX1;D6RBH1	17	1	40570.9	166.46	2.66148	SN-38	CSN-38	8.4939e-06	1.3602e-05	0.999959	1.89906	Mono treatments	CSN-38	0.0181698	0.0495991	0.74534	1.84395	C	CBD	0.00363875	0.00962881	0.924037	1.26984	SN	C	0.222239	0.227736	0.218265	1351.79	1698.08	1034.75	1674.04	2062.21	1664.17	1580.84	22.1269	5577.42	3514.09	4412.25	2361.77	4223.38	5155.36	4207.38	27.523	1532.68	1897.82	1966.55
H/ACA ribonucleoprotein complex subunit 2		Q9NX24;D6RC52;D6RCB9;J3QSY4;H0YC83	5	1	17543.2	34.4175	2.83953	CBD	Control	8.89357e-06	1.42188e-05	0.999955	1.0708	Mono treatments	CSN-38	0.907336	0.548938	0.051599	2.83953	CBD	C	0.000156307	0.00085015	0.999497	1.57895	SN	C	0.0355848	0.0648907	0.591619	831.579	850.555	795.344	958.782	862.321	588.505	814.514	15.15	775.821	697.115	470.588	808.849	446.296	541.457	623.354	25.3131	1275.1	1251.84	1242.16
Protein FAM114A2		Q9NRY5;E7ESJ7;E5RGF9;E5RH43;E5RHI8;E5RHP2;E5RK42	6	1	55753.4	29.3941	18.9057	Control	CBD	8.97477e-06	1.43253e-05	0.999955	3.08732	Mono treatments	CSN-38	0.750639	0.497031	0.0620237	18.9057	C	CBD	0.000763026	0.00282143	0.989583	1.1134	C	SN	0.275915	0.260665	0.181283	37.3065	69.6725	285.829	100.62	31.6592	103.334	104.737	89.4945	511.111	986.249	622.019	538.867	539.044	467.179	610.745	31.2365	34.2097	30.4745	33.0127
Ras-related C3 botulinum toxin substrate 1		P63000;P15153;B1AH77;B1AH78;B1AH80;B1AH79;F8WET9;G3V4H1	10	2	21849.3	87.0641	1.24766	Control	CBD	9.11675e-06	1.45283e-05	0.999953	1.0237	Mono treatments	CSN-38	0.721848	0.488709	0.0651249	1.24766	C	CBD	0.000248722	0.00120285	0.998612	1.03528	C	SN	0.224899	0.229382	0.216157	8366	8752.7	8152.81	7561.62	8880.11	8265.09	8329.72	5.65295	9461.94	9229.85	9346.95	8726.82	9908.44	9248.68	9320.45	4.1058	7044.3	8291.86	7290.88
Alsin		Q96Q42	13	1	185459	66.099	1.21177	SN-38	Control	9.29647e-06	1.47907e-05	0.999952	1.06778	CSN-38	Mono treatments	0.125748	0.164292	0.36371	1.0501	CBD	C	0.188299	0.18394	0.248428	1.21177	SN	C	7.29786e-05	0.000820127	0.999927	179420	185501	183726	166703	187391	204569	184552	6.65943	192909	193812	177667	175253	182552	188948	185190	4.25419	147340	163794	165963
Integrin beta-4		P16144;J3QQL2	56	13	205874	363.101	1.16136	CSN-38	Control	9.42314e-06	1.4968e-05	0.999951	1.08799	CSN-38	Mono treatments	0.00491595	0.0237932	0.900429	1.02672	CBD	C	0.25465	0.228205	0.194653	1.10815	SN	C	0.00162787	0.00706005	0.969691	7026.84	7698.69	7134.48	6890.08	7253.48	6922.36	7154.32	4.17668	6702	6956.47	6729.44	6422.2	7365.14	6783.95	6826.53	4.61942	6091.07	6684.52	6285.61
60S ribosomal protein L13		P26373;J3QSB4;H3BTH3;J3KS98	9	3	24318.5	67.6576	1.23656	CSN-38	SN-38	9.60286e-06	1.52288e-05	0.999949	1.1265	CSN-38	Mono treatments	0.0200605	0.0527896	0.729582	1.01738	CBD	C	0.656754	0.429696	0.0700198	1.17498	C	SN	0.000142348	0.00131625	0.999596	33444.7	36053.3	34820.4	33175.5	37401	37445.9	35390.1	5.31997	27185.9	29599	29297.8	26737.9	30241	28657.1	28619.8	4.85298	31876.2	35988.6	33720.7
CD44 antigen		P16070;H0Y2P0;H0YD13;H0YCV9;H0Y5E4;E9PKC6;H0YD17;H0YD90;H0YDW7;H0YDX6;H0YE40;H0YEA1;H0YEU1;H0YEV3;Q86UZ1	15	2	82051	95.3996	2.01788	CSN-38	SN-38	9.66022e-06	1.5295e-05	0.999948	1.51281	CSN-38	Mono treatments	0.00603865	0.0262485	0.882392	1.52767	CBD	C	0.00437395	0.0109995	0.908807	1.09168	C	SN	0.576664	0.407807	0.0819597	327.911	333.191	342.772	350.277	269.496	336.584	326.705	8.90057	184.137	155.182	128.369	217.44	103.319	182.985	161.905	25.6527	285.857	221.567	290.22
RING-type E3 ubiquitin transferase	UHRF1	A0A087WTW0;A0A087WVR3;Q96T88;A0A087WWG9	29	4	98274.5	180.175	1.36911	Control	CBD	9.97044e-06	1.57525e-05	0.999945	1.00637	CSN-38	Mono treatments	0.820669	0.519818	0.0560877	1.36911	C	CBD	0.00112784	0.00385126	0.981444	1.36193	C	SN	3.46027e-06	9.83075e-05	1	1002.65	930.022	928.887	1036.08	1018.27	1018.83	989.123	4.79369	1002.75	1002.49	988.687	919.192	998.049	1001.5	985.444	3.33687	919.427	1243.27	943.906
Glyceraldehyde-3-phosphate dehydrogenase		P04406;E7EUT5;O14556	40	12	36224.4	438.653	1.17246	CSN-38	Control	9.98126e-06	1.57525e-05	0.999945	1.073	CSN-38	Mono treatments	0.0209012	0.0544421	0.722886	1.13462	CBD	C	0.000727092	0.00274016	0.99034	1.05078	SN	C	0.0167989	0.0379828	0.733457	794100	854076	828041	745820	834446	808105	810765	4.69267	712657	765216	716088	704940	740120	720678	726617	3.06696	752246	851754	782231
Lamin-B1		P20700;E9PBF6;A0A0D9SFE5;A0A0D9SFY5	39	10	66693.6	361.762	1.16364	Control	SN-38	1.01682e-05	1.60219e-05	0.999943	1.03061	CSN-38	Mono treatments	0.281539	0.27591	0.199296	1.06715	C	CBD	0.0057147	0.0136008	0.88304	1.16364	C	SN	8.36465e-08	7.80826e-06	1	54512.3	60147.1	57064.9	51058.6	57733	55845.5	56060.2	5.5251	51466	52454.9	53411.1	51267.8	51911.5	51743.3	52042.4	1.50869	54280.1	55616.6	58205.1
Long-chain fatty acid transport protein 4		Q6P1M0	26	2	72976.8	158.039	1.37988	Control	CSN-38	1.03063e-05	1.62133e-05	0.999942	1.12596	Mono treatments	CSN-38	0.0336104	0.0734378	0.638897	1.30759	C	CBD	0.000322248	0.00145563	0.997672	1.15312	C	SN	0.00915166	0.0250211	0.826677	1467.39	1775.28	1609.25	1792.85	1659.34	1918.76	1703.81	9.31906	1996.96	2049.99	1805.39	2166.45	2218.38	1995.96	2038.86	7.16623	1831.89	1720.57	1970.78
26S proteasome non-ATPase regulatory subunit 9	PSMD9	F5GX23;F5H5V4;J3KN29;O00233;F5H169;F5H7X1	7	1	20025.6	51.2943	3.17402	CSN-38	Control	1.03453e-05	1.62487e-05	0.999941	1.6212	CSN-38	Mono treatments	0.00419864	0.0219845	0.912798	2.33417	CBD	C	0.00146087	0.00465645	0.973644	1.58147	SN	C	0.034709	0.0642166	0.59668	843.812	595.546	649.422	810.847	583.79	453.708	656.188	22.5097	329.677	435.335	301.451	221.891	431.324	242.012	326.948	27.8821	665.863	394.146	458.212
Vascular endothelial growth factor receptor 1		P17948;H9N1E7;A0A1W2PNW4;H9N1E8	53	6	152651	328.729	1.24049	CSN-38	SN-38	1.04323e-05	1.63591e-05	0.999941	1.15628	CSN-38	Mono treatments	0.00383266	0.0209287	0.919398	1.13988	CBD	C	0.00673275	0.0154074	0.865027	1.00507	C	SN	0.850789	0.508291	0.0535264	23068.1	25287.8	25194.2	23275	25216.2	26718.4	24793.3	5.58059	19381.8	20275.2	19726	18229.8	22021	20286.2	19986.7	6.26188	20868	24103.2	22125.6
Golgin subfamily A member 2		Q08379;A0A6Q8KRG2;B7ZC06;A0A1W2PQY5;A0A087WYC0;H0Y7B8	41	2	113714	260.327	1.47885	Control	CSN-38	1.05131e-05	1.64595e-05	0.99994	1.27355	Mono treatments	CSN-38	0.0102333	0.0350717	0.825535	1.32902	C	CBD	0.0025215	0.00729483	0.948763	1.03101	C	SN	0.620116	0.426684	0.0750302	864.88	946.465	975.08	758.37	748.545	864.569	859.651	10.852	1098.05	1448.94	1240.66	1281.91	1149.61	1179.19	1233.06	10.0735	904.542	852.735	1221.06
NADH dehydrogenase [ubiquinone] 1 alpha subcomplex subunit 2		O43678	3	1	11035.6	19.0025	65.2326	Control	CSN-38	1.08846e-05	1.7014e-05	0.999936	32.1276	Mono treatments	CSN-38	0.00222918	0.0157374	0.951054	8.69239	C	CBD	0.00808588	0.0176405	0.842873	1.14946	C	SN	0.297183	0.273262	0.169288	0	32.3847	0	25.4376	0	15.9141	12.2894	117.52	478.443	554.147	685.194	578.389	896.727	991.691	697.432	29.3228	148.352	0	37.9032
Peroxiredoxin-2		P32119;A6NIW5	8	2	22063	93.1454	1.25838	CSN-38	Control	1.10677e-05	1.72728e-05	0.999934	1.10224	CSN-38	Mono treatments	0.0113631	0.0374826	0.812347	1.18447	CBD	C	0.000700164	0.00265909	0.9909	1.09884	SN	C	0.00628816	0.0191707	0.872741	131483	149123	146437	140241	158816	152501	146434	6.5447	126049	131127	128105	117004	132568	132359	127869	4.61697	127547	138413	138660
ATP-dependent RNA helicase DDX1	DDX1	F1T0B3;A0A087X2G1;Q92499	30	7	74884.9	266.682	1.15926	CSN-38	Control	1.11791e-05	1.7419e-05	0.999933	1.07413	CSN-38	Mono treatments	0.0165799	0.0472257	0.759419	1.12266	CBD	C	0.00202406	0.0060582	0.960328	1.03585	SN	C	0.100831	0.133554	0.372652	24245.4	25590.3	25585.6	23830	25182.9	25094.7	24921.5	2.91308	21047	22811	22851.8	21721.1	23060.3	22120	22268.5	3.52184	22113.5	24622.1	24343.2
E3 ubiquitin/ISG15 ligase TRIM25		Q14258;A0A3B3IUA7	26	9	72627.3	189.961	1.11266	CSN-38	Control	1.14102e-05	1.77508e-05	0.99993	1.05633	CSN-38	Mono treatments	0.00199848	0.0149469	0.956029	1.04022	CBD	C	0.010444	0.0214279	0.808322	1.06643	SN	C	0.00164687	0.00712669	0.96924	20365.6	19602.7	20357.3	19032.3	20683.9	20346.1	20064.6	3.08675	18644.7	19227.3	19422.5	18442.4	19693.3	19955.6	19231	3.0685	18283.6	18526.4	19076.9
Phosphatidylinositol 4-kinase type 2-alpha		Q9BTU6	15	1	54421.6	77.3712	1.47767	CSN-38	Control	1.14859e-05	1.78403e-05	0.999929	1.1891	CSN-38	Mono treatments	0.0843188	0.128252	0.450257	1.45145	CBD	C	2.9624e-06	4.15471e-05	1	1.03391	SN	C	0.816408	0.497024	0.0553823	1790.94	2238.15	2309.01	2375.98	2625.04	2515.34	2309.08	12.5569	1160.23	1869	1745.73	1961.24	1511.43	1446.17	1615.63	18.5176	2102.49	2375.66	2154.09
Protein FAM83E		Q2M2I3	5	1	52008	24.3357	1.22592	Control	CSN-38	1.17701e-05	1.8253e-05	0.999926	1.1089	Mono treatments	CSN-38	0.00842935	0.0314919	0.848273	1.15533	C	CBD	0.000794572	0.00289447	0.98891	1.05984	C	SN	0.018059	0.0399564	0.720928	9352.59	9259.56	10838.9	9966.43	10015.9	8856.14	9714.92	7.26889	11091.9	11703.2	11299.6	10677.1	11601.5	11050.3	11237.3	3.38527	9220.29	11019.8	10572.4
E3 ubiquitin-protein ligase TRIM56		Q9BRZ2;A0A0D9SF19;C9JI91	7	1	83198.6	31.9236	1.72807	CSN-38	Control	1.17994e-05	1.82695e-05	0.999926	1.20125	CSN-38	Mono treatments	0.00834872	0.0312477	0.849344	1.48551	CBD	C	0.00140282	0.00450066	0.975015	1.39159	SN	C	0.00275253	0.0105182	0.943498	922.213	946.197	843.612	654.916	800.677	768.458	822.679	12.9978	694.849	702.122	658.804	618.198	561.294	739.695	662.494	9.73433	742.731	612.501	800.823
Sorting and assembly machinery component 50 homolog		Q9Y512	21	1	52375.4	140.231	1.37058	CSN-38	SN-38	1.19672e-05	1.84993e-05	0.999924	1.24244	CSN-38	Mono treatments	0.00117793	0.0113755	0.974671	1.12625	CBD	C	0.0360229	0.0540749	0.589128	1.07104	C	SN	0.206821	0.216479	0.23117	7520.79	8029	9230.15	8363.44	8888.96	9146.39	8529.79	7.94484	5897.22	5876.45	6017.67	5826.17	7119.67	6603.86	6223.51	8.426	7091.03	8398.96	7050.79
Disks large homolog 1		Q12959;A0A590UJ68;A0A590UJR5;A0A590UKA8;A0A0C4DFT3;A0A590UJ08;A0A590UJ18;A0A590UJC5;A0A590UJD9;A0A590UJS9;A0A590UJ81;A0A590UK81;A0A590UJ29;C9JUA9;A0A590UJ64;E7EQD7;B4E2H8;A0A590UJ95;A0A590UJZ4;A0A590UK52;A8MUT6;C9JCP6;C9JN61;A0A590UJ86;C9IYP1;H7C166;A0A590UJE6;C9J110;F2Z2L0	27	1	100740	163.447	1.55099	Control	CSN-38	1.19856e-05	1.84993e-05	0.999924	1.3001	Mono treatments	CSN-38	0.00902624	0.0330079	0.8405	1.0762	C	CBD	0.11805	0.130365	0.340082	1.33817	C	SN	0.00392346	0.0135887	0.918042	981.804	1222.52	984.523	987.796	998.542	938.935	1019.02	9.98789	1033.25	1476.09	1107.27	900.412	1469.16	1100.28	1181.08	20.13	1461.49	1733.54	1428.6
Sodium channel protein	SCN1A	A0A1W2PPJ3;A0A286YF26;P35498;A0A286YEQ8;A0A1B0GVX7;A0A1B0GUX7;A0A5F9ZHI6;A0A1B0GWE6;A0A286YFA8;A0A1B0GUN7	24	2	229874	139.625	2.34166	SN-38	CSN-38	1.21523e-05	1.8701e-05	0.999922	1.75252	Mono treatments	CSN-38	0.0294743	0.0678015	0.663258	1.47173	C	CBD	0.0209411	0.0360046	0.694431	1.36765	SN	C	2.27749e-05	0.000357168	0.999998	419.683	254.417	302.313	554.266	305.723	302.417	356.47	31.2293	855.232	784.933	858.707	905.713	770.302	833.498	834.731	6.0296	493.641	213.08	438.731
WASH complex subunit 5		Q12768;E7EQI7;E5RFU6	34	4	135199	180.83	1.91082	CBD	CSN-38	1.21543e-05	1.8701e-05	0.999922	1.76727	Mono treatments	CSN-38	9.17039e-06	0.000678414	0.999994	1.42852	CBD	C	0.00050137	0.00201314	0.994771	1.21389	SN	C	0.0353459	0.0646565	0.592989	332.347	507.757	334.515	448.637	345.982	225.364	365.767	27.1276	636.541	567.004	518.483	708.338	565.818	567.254	593.906	11.3761	701.675	770.038	681.027
Transcription factor BTF3 homolog 4		Q96K17;E9PL10	7	3	17270.6	47.4673	1.18437	CSN-38	SN-38	1.22145e-05	1.87642e-05	0.999921	1.09834	CSN-38	Mono treatments	0.031177	0.0701469	0.652941	1.14798	CBD	C	0.00200885	0.00603107	0.960686	1.00755	C	SN	0.799599	0.491368	0.0564427	9455.73	9324.23	9287.01	8292.77	9296.82	8468.29	9020.81	5.57277	7892.28	8070.53	7279.87	7591.88	7529.01	7335.89	7616.58	4.07859	9076.23	9810.99	8422.35
Fanconi anemia group M protein		Q8IYD8;H0YJS3;H0YJN7;H0YJ45	46	3	234986	247.563	1.48036	SN-38	CSN-38	1.22522e-05	1.87658e-05	0.999921	1.26144	Mono treatments	CSN-38	0.040715	0.0810862	0.601915	1.36491	C	CBD	0.000341766	0.00151478	0.997394	1.04035	SN	C	0.56661	0.403909	0.083731	414.401	297.941	290.656	371.011	290.611	280.481	324.183	16.9975	494.381	511.495	516.368	514.769	375.414	467.025	479.909	11.3508	321.742	306.727	374.695
C-terminal-binding protein 2	CTBP2	A0A087WYL1	3	1	12718.3	16.2734	1.7089	CSN-38	Control	1.22538e-05	1.87658e-05	0.999921	1.18683	CSN-38	Mono treatments	0.0362212	0.076155	0.62466	1.57169	CBD	C	0.000382903	0.00164153	0.996773	1.30809	SN	C	0.0151108	0.0353905	0.751284	1098.45	1206.44	1078.57	1035.06	1194.45	1420.07	1172.17	11.8283	1062.81	913.235	906.267	732.521	740.27	1028.38	897.247	15.5011	1102.19	1074.18	1107.85
Cleavage and polyadenylation specificity factor subunit 1		Q10570;E9PIM1;A0A087X101;A0A087WTV4	39	3	162139	208.154	1.23521	SN-38	CSN-38	1.25299e-05	1.91588e-05	0.999918	1.1223	Mono treatments	CSN-38	0.0560881	0.100288	0.536956	1.16881	C	CBD	0.00145798	0.0046548	0.973712	1.04699	SN	C	0.342277	0.298156	0.147555	1516.97	1650.98	1499.3	1478.16	1530.26	1586.58	1543.71	4.1489	2226.49	1866.39	1813.13	1756.59	1823.54	1954.69	1906.8	8.9122	1587.48	1452.89	1687.33
Ras-related protein Rab-27B		O00194;K7ES41;K7EJ38	9	1	24836	69.0819	1.17918	SN-38	Control	1.25808e-05	1.92066e-05	0.999917	1.04059	Mono treatments	CSN-38	0.285352	0.277929	0.196808	1.04602	CBD	C	0.153774	0.15841	0.287129	1.17918	SN	C	1.04951e-06	3.96804e-05	1	8407.08	9292.93	9172.18	9015.03	9497.75	9067.65	9075.44	4.07967	9905.75	9908.25	10079.7	9828.04	9872.58	10459.4	10008.9	2.36433	9014.9	8707.68	9257.11
Nuclear RNA export factor 1		Q9UBU9;E9PIN3;E9PLA7;H0YDU0	19	1	70695.7	102.054	1.34252	CSN-38	SN-38	1.30056e-05	1.98244e-05	0.999912	1.23792	CSN-38	Mono treatments	0.000885218	0.00979635	0.981636	1.14108	CBD	C	0.0156883	0.0291149	0.745042	1.02445	C	SN	0.553405	0.398263	0.0861608	2492.43	2827.11	2574.33	2213.17	2997.95	2694.24	2633.21	10.3875	1960.18	2126.85	1958.1	1841.94	2030.3	1851.01	1961.39	5.51899	2253.26	2442.49	2224.9
Nuclear ubiquitous casein and cyclin-dependent kinase substrate 1		Q9H1E3	5	4	27296.4	44.5364	1.65916	SN-38	CSN-38	1.31658e-05	2.00375e-05	0.99991	1.39272	Mono treatments	CSN-38	0.0158613	0.045931	0.766057	1.45112	C	CBD	0.00013475	0.000766891	0.999645	1.01517	SN	C	0.941115	0.534507	0.050542	147.308	156.344	227.519	254.011	227.515	195.949	201.441	21.1988	259.219	398.842	384.745	352.493	325.185	284.854	334.223	16.5003	189.108	252.497	194.67
Nucleolin		P19338;H7BY16	29	8	76671.5	277.469	1.21668	CSN-38	SN-38	1.33926e-05	2.0351e-05	0.999908	1.11457	CSN-38	Mono treatments	0.0258353	0.0626697	0.686852	1.08027	CBD	C	0.0364966	0.0545257	0.586463	1.0953	C	SN	0.00247861	0.00973717	0.949748	117596	127952	129294	114600	134365	127546	125225	6.01842	98933.7	106774	103028	97297.5	107159	104353	102924	3.94403	115088	129894	121137
Tudor domain-containing protein 5		Q8NAT2;A0A0C4DG74	19	1	111106	105.759	1.40792	CSN-38	SN-38	1.35098e-05	2.04975e-05	0.999906	1.25068	CSN-38	Mono treatments	0.00447953	0.0227569	0.907869	1.18384	CBD	C	0.00385796	0.0100198	0.91941	1.0571	C	SN	0.301934	0.275809	0.166776	2457.37	2918.71	2923.3	3062.98	3393.01	3227.97	2997.22	10.7316	1708.4	2192.73	2246.64	2160.77	2198.16	2266.31	2128.83	9.84112	2264.24	2836.27	2649.4
Conserved oligomeric Golgi complex subunit 2		Q14746;B7Z2Y2;V9GY21	8	1	83777.9	39.9971	1.44419	CSN-38	Control	1.37833e-05	2.08784e-05	0.999903	1.12488	CSN-38	Mono treatments	0.0388531	0.0786793	0.611088	1.35666	CBD	C	0.000422273	0.0017869	0.99614	1.21105	SN	C	0.00497477	0.0159609	0.896953	2050.76	1798.63	1919.79	2192.18	1631.81	1961.73	1925.82	10.1357	1689.16	1556.57	1854.78	1476.54	1594.07	1518.47	1614.93	8.55034	2018.77	1930.04	1915.45
Zinc finger CCCH domain-containing protein 7B		Q9UGR2	6	1	111740	29.8872	1.81722	CSN-38	Control	1.38035e-05	2.08784e-05	0.999903	1.30549	CSN-38	Mono treatments	0.0646011	0.109577	0.507292	1.7316	CBD	C	0.000277976	0.00132154	0.99826	1.05237	SN	C	0.584618	0.410913	0.0806048	934.231	703.064	761.749	570.472	583.356	466.149	669.837	24.8287	387.411	506.594	379.171	358.955	378.695	316.62	387.908	16.3726	600.011	770.658	674.592
Elongation factor 1-delta	EEF1D	E9PRY8;P29692;E9PK01;E9PI39;E9PQ49;E9PL12;E9PPR1;E9PQZ1;E9PIZ1;E9PL71;E9PMW7;H0YCK7;E9PK06;H0YE72;E9PN91;E9PK72;H0YE58;E9PKK3;E9PNW6;E9PQC9;E9PQR8;E9PRL0	23	4	77197.4	228.099	1.09757	CSN-38	SN-38	1.39271e-05	2.10331e-05	0.999901	1.07053	CSN-38	Mono treatments	0.000268126	0.005228	0.996054	1.02053	C	CBD	0.25996	0.231695	0.191173	1.07209	C	SN	0.00083911	0.00441592	0.987947	53398.2	51884	52397.8	53168.3	54392.4	53441	53113.6	1.65227	47617.1	47106.1	49436.7	48547.6	48683.8	48960.5	48392	1.79621	52447.2	48673.8	50662.1
Protein EFR3 homolog A	EFR3A	A0A1B0GUZ7;Q14156;E5RJS1	7	1	97043.6	37.7635	1.82869	CSN-38	Control	1.40586e-05	2.11991e-05	0.9999	1.27531	CSN-38	Mono treatments	0.00405164	0.0215735	0.915425	1.47833	CBD	C	0.00279969	0.00793657	0.942432	1.3895	SN	C	0.00223429	0.00904939	0.955406	1662.24	1614.36	1480.05	1275.21	1228.74	1189.77	1408.4	14.5444	1231.88	1120.48	1035.94	1013.49	882.405	1136.67	1070.14	11.2711	1363.51	1033.81	1194.28
La-related protein 1B	LARP1B	A0A3B3ISF0;Q659C4;D6RJB0	9	1	126777	45.7953	18.266	Control	CSN-38	1.42239e-05	2.14154e-05	0.999897	7.55895	Mono treatments	CSN-38	0.00455711	0.0229184	0.906527	10.1906	C	CBD	8.01837e-07	1.64955e-05	1	1.37076	C	SN	0.0107792	0.0275858	0.803768	0	43.4625	19.4747	29.3452	0	45.4398	22.9537	87.8464	324.425	444.29	249.622	296.635	258.738	261.502	305.869	23.9997	76.4585	38.0876	27.8432
Tight junction protein ZO-2	TJP2	A0A3B3ITE1;Q9UDY2;A0A1B0GTW1;A0A2R8YDH4;A0A3B3IRI3;A0A3B3ISZ5;A0A3B3ISF1;A0A3B3IU51;A0A3B3IRV6;A0A3B3IS03;A0A3B3IT83;A0A3B3IU26;B1AN86;U3KQJ2	17	2	134437	106.002	2.00005	SN-38	CSN-38	1.43067e-05	2.15071e-05	0.999896	1.60419	Mono treatments	CSN-38	0.00923769	0.0334143	0.837808	1.54831	C	CBD	0.000557728	0.00219896	0.993728	1.06904	SN	C	0.262012	0.251752	0.189854	399.659	347.931	333.863	254.385	144.938	274.053	292.471	30.5182	628.233	640.494	634.735	537.431	519.475	549.371	584.956	9.44057	408.658	387.606	367.831
Papilin		O95428;G3V5P6;H0YMM2;B5MDP7	20	5	141692	110.203	1.29288	CSN-38	SN-38	1.43643e-05	2.15606e-05	0.999896	1.16814	CSN-38	Mono treatments	0.00984675	0.0346382	0.830224	1.16653	CBD	C	0.0120168	0.023914	0.787633	1.04033	C	SN	0.329597	0.292488	0.153217	7352.3	8118.42	8145.43	8054.16	8827.33	8591.03	8181.44	6.21774	5744.87	6426.39	6323.08	6212.47	6863	6398.53	6328.05	5.71653	6632.27	8156.19	7403.53
Putative small nuclear ribonucleoprotein G-like protein 15	SNRPGP15	A8MWD9	3	1	8601.11	20.9951	1.80344	CSN-38	Control	1.46631e-05	2.19755e-05	0.999892	1.42442	CSN-38	Mono treatments	0.000304106	0.00548723	0.995287	1.3022	CBD	C	0.0558213	0.0752255	0.497764	1.22998	SN	C	0.00225147	0.00907235	0.955006	1402.02	1551.54	1293.3	1260.22	1517.11	1505.06	1421.54	8.66475	1000.71	967.789	969.916	831.076	970.241	1077.39	969.52	8.22299	1180.45	1163.12	819.461
Pre-mRNA-splicing factor 38A		Q8NAV1	1	1	37704.7	4.9227	1.66104	Control	CBD	1.49285e-05	2.23392e-05	0.999889	1.26117	Mono treatments	CSN-38	0.114425	0.154467	0.384102	1.66104	C	CBD	1.09487e-05	0.000108574	1	1.0481	C	SN	0.447419	0.351395	0.110704	511.119	497.401	419.675	315.019	255.77	434.46	405.574	24.9619	719.897	679.438	577.878	496.402	605.745	683.968	627.221	13.2522	436.445	459.387	373.99
Pregnancy-specific beta-1-glycoprotein 6		Q00889;M0QZA7;B5MCE1;A0A096LNM5;E7EQY3;E9PC55;M0R1G9;Q15238	8	1	49213.1	44.9074	1.87246	CSN-38	Control	1.52679e-05	2.28124e-05	0.999884	1.1278	CSN-38	Mono treatments	0.144599	0.179201	0.333739	1.7002	CBD	C	0.00113685	0.00387519	0.981236	1.62036	SN	C	0.000343484	0.00238772	0.997369	1899.05	1700.24	1553.06	1512.28	1305.91	1376.7	1557.87	13.9186	1324.08	1596.51	1536.81	1133.67	1189.31	1308.41	1348.13	13.7045	1641.45	1531.55	1819.54
Triokinase/FMN cyclase		Q3LXA3;H0YCY6;I3L252;E9PJG8	23	3	59289.4	167.969	1.49727	CSN-38	Control	1.53621e-05	2.29182e-05	0.999883	1.17973	CSN-38	Mono treatments	0.0478915	0.0904514	0.56944	1.408	CBD	C	6.52987e-05	0.000449867	0.999947	1.13033	SN	C	0.0220414	0.0458684	0.685016	1880.38	2168.65	2831.42	2227.88	2841.85	2650.55	2433.46	16.3404	1766.93	2010.6	1909.57	1878.04	1580.84	1876.49	1837.08	8.04353	2054.08	2697.89	2170.28
Leucine-rich repeat transmembrane protein FLRT3		Q9NZU0	5	1	73688	20.8211	1.50208	CSN-38	Control	1.54059e-05	2.29487e-05	0.999882	1.34133	CSN-38	Mono treatments	0.000352069	0.00576995	0.994233	1.19677	CBD	C	0.0230288	0.0386115	0.67686	1.04292	SN	C	0.532816	0.389159	0.0901963	2346.44	2624.95	2689.01	2094.77	2197.02	2320.02	2378.7	9.85996	1738.27	1638.6	1831.16	1285.76	1730.57	1685.08	1651.57	11.524	1779.92	2361.22	1842.76
Microsomal glutathione S-transferase 1		P10620;F5H6X2;F5H7F6;F5GX73;F5H613	3	1	17655.7	32.0447	1.27949	CSN-38	SN-38	1.55102e-05	2.30689e-05	0.999881	1.16205	CSN-38	Mono treatments	0.00944025	0.0339074	0.835258	1.09528	CBD	C	0.0253887	0.0415872	0.658395	1.09757	C	SN	0.0278986	0.0542023	0.64017	116158	121559	125813	112040	137553	121932	122509	7.19434	84594.4	98866.5	98478.6	91714.9	104320	96514.7	95748.1	7.11291	111678	119861	115783
CDK5 regulatory subunit-associated protein 2		Q96SN8;A0A0A0MRG9;F8WCI3;F8WF55;B1AMJ5;F8WBJ0;C9K0C9	47	1	216578	261.743	1.34597	CBD	SN-38	1.55426e-05	2.30823e-05	0.999881	1.04568	CSN-38	Mono treatments	0.452072	0.372599	0.120079	1.20501	CBD	C	0.00352108	0.00941326	0.926552	1.11698	C	SN	0.0229883	0.0471878	0.677189	1583.76	1804.75	1740.18	1781.68	1651.81	1724.77	1714.49	4.84126	1463.32	1388.46	1390.36	1180.59	1440.7	1523.34	1397.8	8.41733	1796.69	2153.05	1577.09
Annexin A1		P04083;Q5T3N1;Q5T3N0	14	2	38942.4	106.835	2.48701	CSN-38	Control	1.5739e-05	2.33386e-05	0.999878	1.50503	CSN-38	Mono treatments	0.00180289	0.0141421	0.960339	1.80604	CBD	C	0.00306315	0.00844719	0.936541	1.49888	SN	C	0.0277331	0.0539341	0.641331	677.529	849.526	663.921	740.783	628.366	591.606	691.955	13.2957	477.163	639.43	328.638	340.467	328.456	388.025	417.03	29.4542	533.495	565.495	675.625
60S ribosomal protein L18a		Q02543;M0R117;M0R1A7;M0R3D6;M0R0P7	12	5	21047.5	101.287	1.32578	CSN-38	SN-38	1.58707e-05	2.34983e-05	0.999876	1.1646	CSN-38	Mono treatments	0.0247561	0.0607193	0.6943	1.0763	CBD	C	0.204205	0.196289	0.233485	1.18629	C	SN	0.000277414	0.00203677	0.998267	32159.2	34569.8	35889.4	31888.4	37486.7	37605.9	34933.2	7.20517	26479.3	26960.4	26358.3	24204.8	26797.4	27295	26349.2	4.18657	29221.2	34716.3	33164
Unconventional myosin-Ia		Q9UBC5;G3V342	45	6	119313	296.683	2.27459	SN-38	CSN-38	1.62108e-05	2.39658e-05	0.999872	1.67902	Mono treatments	CSN-38	0.0557637	0.0999703	0.538162	1.71051	C	CBD	0.00431247	0.0108976	0.910049	1.22736	SN	C	0.0568096	0.0893777	0.494043	293.896	294.867	158.153	254.293	160.54	187.708	224.909	28.47	592.611	455.07	455.57	665.399	425.009	475.8	511.576	18.6125	266.083	172.772	243.256
Syntaxin-binding protein 2		Q15833;M0R1A1;R4GMY7;M0QZ54;M0R376	25	2	66908.9	184.011	1.47	SN-38	CBD	1.64248e-05	2.42133e-05	0.999869	1.22287	Mono treatments	CSN-38	0.0800144	0.123727	0.461561	1.28305	C	CBD	0.00474412	0.0117974	0.901443	1.14571	SN	C	0.058719	0.0914279	0.487028	291.959	211.014	225.123	227.354	223.867	197.396	229.452	14.2282	347.967	319.509	345.585	382.04	316.907	291.89	333.983	9.38516	220.707	210.577	209.923
PHD finger-like domain-containing protein 5A		Q7RTV0	7	1	13146.8	58.5994	1.29762	CSN-38	SN-38	1.64276e-05	2.42133e-05	0.999869	1.14907	CSN-38	Mono treatments	0.0320975	0.0713931	0.647535	1.06899	CBD	C	0.104472	0.120028	0.365273	1.17732	C	SN	0.000972828	0.00492778	0.984982	3620.72	4010.87	4293.77	3523.61	4132.98	4409.34	3998.55	8.96458	3285.61	3129.69	3193.26	2840.81	3172.56	2866.78	3081.45	5.96276	3886.52	4120.83	3770.78
Acidic leucine-rich nuclear phosphoprotein 32 family member E		Q9BTT0;E9PLC4;Q5TB19;E9PPH5	5	2	30920.6	41.2187	1.17372	SN-38	Control	1.65014e-05	2.42857e-05	0.999868	1.01356	Mono treatments	CSN-38	0.577769	0.431856	0.0876078	1.10788	CBD	C	0.00152339	0.00481664	0.972165	1.17372	SN	C	8.82428e-06	0.000184025	1	9653.4	9707.4	9186.32	8875.22	9092.72	8397.39	9152.08	5.37646	9930.35	9605.57	9621.68	9512.79	9161.5	9430.88	9543.8	2.64729	9242.06	9163.99	9558.35
Hexokinase-3		P52790;H0Y8U9	23	3	100679	126.885	1.56923	SN-38	CSN-38	1.67777e-05	2.46553e-05	0.999864	1.33189	Mono treatments	CSN-38	0.0127399	0.0397922	0.797208	1.07063	C	CBD	0.256193	0.229275	0.193631	1.33908	SN	C	0.000191014	0.0015602	0.999209	1575.38	1386.79	1171.98	1205.33	1285.66	906.511	1255.28	17.8758	2208.62	2072.25	1906.35	1994.73	1782.39	1854.57	1969.82	7.88361	1440.4	1524.08	1273.53
NACHT_ LRR and PYD domains-containing protein 8		Q86W28	13	2	121939	71.6037	1.49658	CSN-38	Control	1.79794e-05	2.63818e-05	0.999847	1.239	CSN-38	Mono treatments	0.00365831	0.0204837	0.922617	1.30698	CBD	C	0.00199913	0.00601109	0.960914	1.10881	SN	C	0.180919	0.197252	0.255917	982.164	1012.95	1041.86	1048.42	1221.42	1134.24	1073.51	8.24907	792.922	801.144	761.516	631.628	832.551	952.394	795.359	13.0705	906.669	991.225	769.738
Arginine--tRNA ligase_ cytoplasmic		P54136	34	10	76177.5	247.42	1.14454	CSN-38	Control	1.80168e-05	2.63972e-05	0.999847	1.08703	CSN-38	Mono treatments	0.0113678	0.0374826	0.812294	1.10254	CBD	C	0.00283267	0.0080027	0.941689	1.00326	SN	C	0.868702	0.513239	0.0527209	22280.4	23493.4	24225.2	21768.8	24563.9	23780.3	23352	4.72582	19978.6	21159.3	20504.8	19482.1	21220.3	20471.6	20469.4	3.28215	22195.2	23811.3	22448.9
Cytochrome c1_ heme protein_ mitochondrial		P08574	10	3	35764.2	99.6607	1.35044	SN-38	CBD	1.80721e-05	2.64387e-05	0.999846	1.13355	Mono treatments	CSN-38	0.156194	0.187773	0.31735	1.20671	C	CBD	1.07823e-06	1.99725e-05	1	1.1191	SN	C	0.0440828	0.0746253	0.54746	1827.67	1906.56	2097.01	2409.35	2272.44	2488.35	2166.9	12.4	3098.25	2379.62	2974.81	3017.05	2522.31	2943.05	2822.51	10.4848	2096.6	2025.43	2038.71
Soluble calcium-activated nucleotidase 1		Q8WVQ1;K7EN15;K7EIP9;K7EKT2;K7EKW6;K7EMT2;K7EQT4	5	2	44953.7	27.472	1.77746	Control	CSN-38	1.8127e-05	2.64795e-05	0.999845	1.37705	Mono treatments	CSN-38	0.0297216	0.0679915	0.661733	1.65986	C	CBD	1.36082e-06	2.32341e-05	1	1.05597	C	SN	0.314093	0.282699	0.1606	265.344	188.614	182.593	419.576	165.94	179.413	233.58	41.8307	338.267	427.326	433.834	392.307	339.056	428.252	393.174	11.3712	246.84	244.824	294.129
ATP-binding cassette sub-family C member 12		Q96J65;B4DYN2;E9PHY2	37	2	153723	227.048	2.77722	SN-38	CSN-38	1.82007e-05	2.65478e-05	0.999844	1.92475	Mono treatments	CSN-38	0.0573154	0.10187	0.532446	1.26832	C	CBD	0.25234	0.227057	0.196198	2.04208	SN	C	0.000183751	0.001526	0.999274	267.594	223.567	289.726	269.9	270.478	138.734	243.333	22.8925	699.747	585.152	728.078	707.798	630.965	702.997	675.79	8.18484	325.493	248.837	362.351
Glutamyl aminopeptidase		Q07075;H0YA67	6	1	109758	28.7567	1.9088	Control	CSN-38	1.84007e-05	2.67997e-05	0.999841	1.31108	Mono treatments	CSN-38	0.0105793	0.0359191	0.821418	1.5849	C	CBD	2.02403e-05	0.000179825	0.999999	1.34632	C	SN	0.00116827	0.00561072	0.980508	164.121	208.747	264.86	240.045	317.801	366.148	260.287	28.1533	326.052	464.558	347.01	322.095	360.331	394.148	369.032	14.5256	331.228	259.454	275.64
26S proteasome non-ATPase regulatory subunit 14		O00487;C9JW37	11	4	34748.2	97.2598	1.16245	CSN-38	Control	1.89371e-05	2.754e-05	0.999834	1.03696	CSN-38	Mono treatments	0.119719	0.158848	0.374318	1.09125	CBD	C	0.0145865	0.0274857	0.757087	1.15078	SN	C	0.000281536	0.00205933	0.998215	12444.6	12519	11978	12853.1	12499.9	12884.7	12529.9	2.63048	12250.2	11561.2	12538.8	12792.7	12477.5	12804	12404.1	3.72702	11856.3	11066.3	11807.7
Annexin A4		P09525;Q6P452;B4E1S2	20	4	36110.9	161.436	1.22381	CSN-38	Control	1.92451e-05	2.79465e-05	0.999829	1.05018	CSN-38	Mono treatments	0.108552	0.149658	0.395517	1.17949	CBD	C	0.000414649	0.00175843	0.996266	1.15118	SN	C	0.000138908	0.00129053	0.999619	10501.7	11745.9	11665.2	10861.2	12109.8	12576.2	11576.7	6.67679	10454.8	10799.2	10795.8	10516.2	11394.3	11377.1	10889.6	3.75898	10402.9	11819.8	10796.8
Annexin A7		P20073	16	6	53024.5	116.408	1.14476	CBD	Control	1.96231e-05	2.84505e-05	0.999824	1.04218	CSN-38	Mono treatments	0.22193	0.235055	0.245061	1.14476	CBD	C	4.76673e-06	5.96326e-05	1	1.02507	SN	C	0.331076	0.293008	0.15254	14488.5	14866.8	13961	13014.5	14687.8	13310.7	14054.9	5.41195	12261.1	12780.1	12567.5	12286.7	14125.3	12432.2	12742.1	5.5271	14355.2	14780.4	13746.5
Protocadherin-15	PCDH15	A0A087X250;A2A3D8;A2A3E6;A2A3E7;E7EMG0;Q96QU1;A2A3E8;A0A087WTR6;A0A087WUA8;A0A087X1T6;A0A2R8Y6C0;A2A3E3;A9Z1W1;C9J4F3;A0A087WZ37;E7EM53;A0A2R8YEV2;B7ZBT8;E7EMG8;A2A3E1;A2A3E5;E7EM97;A0A087WX70;A0A087WZN4;A2A3D9;A0A087WXQ6	41	2	218504	233.614	2.02036	Control	CSN-38	1.96501e-05	2.84505e-05	0.999823	1.12824	Mono treatments	CSN-38	0.287235	0.278703	0.195595	1.96724	C	CBD	7.73316e-05	0.000504447	0.999915	1.64326	C	SN	0.00116331	0.00561035	0.980623	140.615	169.794	103.26	158.63	117.976	194.034	147.385	22.8331	199.243	181.233	222.671	144.711	130.24	209.142	181.207	20.2832	156.507	126.514	110.116
Peroxiredoxin-like 2A		Q9BRX8	10	1	25878.3	59.3048	1.27632	CSN-38	Control	1.98991e-05	2.87686e-05	0.99982	1.03716	CSN-38	Mono treatments	0.33828	0.309874	0.166424	1.2445	CBD	C	3.60932e-05	0.000282843	0.999991	1.21669	SN	C	0.000674714	0.00380072	0.991422	5813.12	6815.64	5612.69	6515.46	6225.45	5871.72	6142.35	7.50172	6535.58	5645.98	5283.59	6494.84	5600.65	5571.77	5855.4	8.99719	5490.65	6084.58	5983.9
Microtubule-associated protein RP/EB family member 3		Q9UPY8;C9JB30;K7EL66;K7ENB3;K7ERD8;M0QX52	11	1	32267.4	57.2204	2.39488	SN-38	CBD	1.99354e-05	2.87787e-05	0.999819	1.29251	Mono treatments	CSN-38	0.495814	0.395767	0.107036	1.28648	C	CBD	0.161703	0.164678	0.277352	1.86157	SN	C	0.00063832	0.00370209	0.992157	653.426	609.677	515.784	664.555	488.064	420.84	558.724	17.648	1074.5	799.48	1080.66	1232.63	906.899	1019.07	1018.88	14.7729	367.224	323.638	573.464
Complement factor H		P08603;A0A0D9SG88;Q5TFM2;A0A087WYK9;Q6NSD3	20	2	143773	99.475	1.318	CSN-38	SN-38	2.05982e-05	2.96918e-05	0.999809	1.19708	CSN-38	Mono treatments	0.00685354	0.0280148	0.87017	1.19655	CBD	C	0.00475268	0.0117974	0.901275	1.00458	C	SN	0.89525	0.52166	0.0517242	12006.4	11833	12140.1	9507.71	12281.9	11055.9	11470.8	9.1845	8409.97	9854.44	8805.39	8147.71	8806.91	8194.66	8703.18	7.26646	10278	12278.1	10184.2
Band 4.1-like protein 5		Q9HCM4	8	1	82426.6	41.3781	1.45989	SN-38	CBD	2.13525e-05	3.0734e-05	0.999797	1.05601	Mono treatments	CSN-38	0.650872	0.463977	0.0746236	1.01608	C	CBD	0.804095	0.488332	0.056149	1.43679	SN	C	3.05517e-05	0.000440375	0.999995	996.023	698.36	980.709	700.164	926.647	802.871	850.796	15.9388	960.564	1143.27	1016.13	1108.74	1107.21	1062.61	1066.42	6.37501	768.405	820.403	707.673
Echinoderm microtubule-associated protein-like 5		Q05BV3;H0YJS1;H0YJX1	55	5	222506	335.034	1.88418	Control	CSN-38	2.16203e-05	3.1074e-05	0.999793	1.46698	Mono treatments	CSN-38	0.000622211	0.00820243	0.987941	1.32435	C	CBD	0.00871823	0.0187287	0.83314	1.24679	C	SN	0.00965832	0.0259006	0.819322	372.108	291.379	202.87	286.05	236.856	302.588	281.975	20.6468	415.165	360.386	352.702	470.712	492.858	464.948	426.128	13.9944	355.356	447.836	372.403
Lysophosphatidylcholine acyltransferase 1		Q8NF37;A0A0G2JQ62;A0A0G2JRI7	11	3	59778.8	81.0453	1.24394	CSN-38	SN-38	2.19627e-05	3.15199e-05	0.999788	1.11236	CSN-38	Mono treatments	0.0665225	0.111634	0.501079	1.07134	CBD	C	0.0941415	0.111017	0.387004	1.15423	C	SN	9.75786e-05	0.00100696	0.999841	7201.55	8650.11	7679.14	6721.01	7579.76	7454.18	7547.63	8.4745	6117.06	6153.36	6168.69	5677.46	6156.01	6132.66	6067.54	3.16404	7559.22	8296.67	7688.97
Protein RCC2		Q9P258	26	7	56826	218.315	1.18638	CBD	SN-38	2.21116e-05	3.16872e-05	0.999786	1.08227	CSN-38	Mono treatments	0.0889587	0.132758	0.438674	1.10477	CBD	C	0.0139664	0.0265128	0.764128	1.07387	C	SN	0.00496479	0.015955	0.897146	13127.3	13925.4	13766	12287.3	14108.7	13685	13483.3	4.99124	11134.2	12058.4	11602.2	10834	11643.7	11105.5	11396.3	3.94656	12554.1	14542.5	13307.6
Thyroid receptor-interacting protein 11		Q15643;H0YJ97;H0YJI2	48	4	228271	262.57	1.24408	CSN-38	SN-38	2.2198e-05	3.17646e-05	0.999784	1.17668	CSN-38	Mono treatments	0.000507886	0.00717107	0.990651	1.03617	CBD	C	0.338102	0.279892	0.149384	1.07565	C	SN	0.011458	0.0289449	0.794792	40599.5	45326.7	43706.7	39070	46475.3	43309.1	43081.2	6.50382	34673.1	36449.6	34251	32381.4	35963	34056.6	34629.1	4.20827	36722.7	41926.5	37805.8
Polynucleotide 5'-hydroxyl-kinase NOL9		Q5SY16	8	1	80577.5	42.9701	1.22632	SN-38	CBD	2.26236e-05	3.23266e-05	0.999777	1.10174	Mono treatments	CSN-38	0.105975	0.147823	0.400728	1.09148	C	CBD	0.0101007	0.0209423	0.81307	1.12354	SN	C	0.00321632	0.0117851	0.933163	10043.8	10182.4	9218.38	11407.5	11044.5	10260.1	10359.4	7.49031	11814	12292.3	12877.1	13119	13657.3	11682.3	12573.7	6.1755	10139.3	9432.78	10216.4
Dynamin-binding protein		Q6XZF7;A0A1C7CYY6	39	2	178830	191.101	1.72888	Control	CSN-38	2.31396e-05	3.30158e-05	0.999769	1.17518	Mono treatments	CSN-38	0.102423	0.144516	0.408122	1.61063	C	CBD	7.67311e-05	0.000502747	0.999916	1.35392	C	SN	0.00385036	0.0134305	0.919569	630.527	606.696	537.105	756.187	481.829	486.112	583.076	17.9126	743.26	777.042	570.028	864.553	613.669	898.775	744.554	17.6993	533.548	623.279	635.893
Cytosolic non-specific dipeptidase		Q96KP4;J3QKT2;A0A087WYZ1;J3KSV5;J3QKQ0;J3QLU1;J3QR27;J3QRD0;J3QRA8;J3QRH4;A0A087WVS2;J3QL02;J3QQN6;J3KRD5;J3KSS4	31	5	53220.7	264.836	1.29687	CBD	Control	2.32163e-05	3.30616e-05	0.999768	1.0919	CSN-38	Mono treatments	0.173267	0.200738	0.295553	1.29687	CBD	C	0.000297488	0.00137438	0.998009	1.04565	SN	C	0.131239	0.15937	0.318584	11002.4	12234.3	14771.1	11161.2	12737.6	12316.1	12370.5	10.997	9944.74	10002.5	10287.2	9305.32	11061.3	10084.6	10114.3	5.63345	11019.4	13165.6	12401.4
Ras-related protein Rab-5B		P61020;F8VUA5;F8VVZ0	12	2	23935	103.212	1.31402	Control	CBD	2.32587e-05	3.30616e-05	0.999767	1.0317	Mono treatments	CSN-38	0.765612	0.501264	0.0605683	1.31402	C	CBD	0.000128912	0.000737948	0.999681	1.02388	C	SN	0.599627	0.41765	0.078156	1955.15	1956.27	2022.7	1841.73	2176.5	2087.22	2006.6	5.81135	2585.51	2420.1	2532.46	2324.98	2003.79	2095.8	2327.11	10.0894	1657.21	1940.64	1749.98
Carnitine O-palmitoyltransferase 2_ mitochondrial		P23786;A0A1B0GVF3;A0A1B0GTB8;A0A1B0GWC0;A0A1B0GV75;A0A1B0GTM0	24	3	74290.4	155.106	1.25668	CSN-38	SN-38	2.32727e-05	3.30616e-05	0.999767	1.16183	CSN-38	Mono treatments	0.00579206	0.0258349	0.886228	1.07995	C	CBD	0.0520675	0.0713506	0.512495	1.25628	C	SN	7.62649e-05	0.00084465	0.999918	772.279	906.2	807.707	784.718	852.505	720.916	807.388	8.03126	655.709	662.445	646.958	690.169	634.903	564.671	642.476	6.59608	738.615	812.207	674.033
RNA-binding protein 25		P49756;E9PQU5;E9PSE8;H0YE46	30	6	100528	197.822	1.27723	Control	CSN-38	2.35698e-05	3.34352e-05	0.999762	1.14439	Mono treatments	CSN-38	0.0364291	0.0763378	0.623561	1.23184	C	CBD	0.000679858	0.00259705	0.991317	1.02021	C	SN	0.609862	0.422446	0.0765641	2235.94	1909.54	2094.47	2571.87	2324.55	2115.35	2208.62	10.2713	2834.67	2673.83	2671.97	3118.08	2618.49	2673.12	2765.02	6.79297	2414.82	2222.2	2238.33
Phosphomannomutase 2		O15305;H3BV55;H3BRM0;H3BPH4;H3BM92;H3BNY9;H3BR08;H3BT06;H3BV34	12	2	28424.4	85.4871	1.76942	CSN-38	SN-38	2.37131e-05	3.359e-05	0.99976	1.4225	CSN-38	Mono treatments	0.0115813	0.0378763	0.809883	1.40373	CBD	C	0.00072124	0.00272858	0.990462	1.05986	C	SN	0.316266	0.284265	0.159533	7127.07	14872.1	11751.3	8838.4	12698.8	13360.2	11441.3	25.4874	6232.93	6617.86	6380	6127.2	6498.6	6940.24	6466.14	4.51166	8304.79	9843.7	9744.76
ATP-binding cassette sub-family D member 3		P28288;A0A3B3ITW3	21	4	75989.3	148.352	1.20801	Control	SN-38	2.38809e-05	3.3779e-05	0.999757	1.07252	CSN-38	Mono treatments	0.110394	0.151179	0.391871	1.03184	C	CBD	0.353543	0.286611	0.142785	1.20801	C	SN	2.95398e-05	0.00043275	0.999996	15781.6	15880.3	16742.8	14487.3	16080.8	16272.4	15874.2	4.78749	13167.8	14104.3	14109.4	12616.7	14245.1	13576.5	13636.6	4.72531	14958.6	17037	15492.6
Chromodomain-helicase-DNA-binding protein 3		Q12873;A0A5F9ZHX5;H7C0J3;I3L229;H7C3H7;H7C2H0	65	4	228132	406.922	1.20071	CSN-38	Control	2.39587e-05	3.38331e-05	0.999756	1.13191	CSN-38	Mono treatments	0.000714088	0.00877708	0.985743	1.0967	CBD	C	0.0120271	0.023914	0.787503	1.02487	SN	C	0.289742	0.268297	0.173342	2381.03	2503.18	2497.01	2139.78	2572.06	2402.18	2415.87	6.31102	1975.11	2059.8	2054.48	2047.42	2059.89	2175.71	2062.07	3.12473	2420.45	2231.79	2087.04
Pre-mRNA-processing-splicing factor 8		I3L3Z8	12	2	29417	73.6602	1.19011	CSN-38	Control	2.39881e-05	3.38331e-05	0.999755	1.12705	CSN-38	Mono treatments	0.00198347	0.0149469	0.956357	1.10584	CBD	C	0.00653088	0.0150331	0.868501	1.00605	SN	C	0.839296	0.505397	0.0541009	10944.4	11336.8	11941.9	10334.1	12049.1	11620.7	11371.2	5.70796	9271.56	9857.99	9724.4	9183.6	10419.1	9218.78	9612.58	5.05091	10240.5	11550.1	10754.6
Espin	ESPN	B1AK53;A0A0A0MSQ4;A0A1B0GUN9;A0A0J9YWQ8;A0A1B0GUS9	3	1	92645.1	19.9946	1.46907	CSN-38	SN-38	2.46557e-05	3.46802e-05	0.999744	1.28949	CSN-38	Mono treatments	0.00593925	0.0261222	0.88393	1.27021	CBD	C	0.00474671	0.0117974	0.901392	1.00655	C	SN	0.874109	0.51478	0.0524989	1517.43	2014.43	1788.29	1284.13	1723.72	1608.42	1656.07	15.043	1222.79	1075.93	1065.03	1076.18	1056.89	1266.92	1127.29	8.19781	1435.99	1706.93	1685.53
IQ motif and SEC7 domain-containing protein 2		Q5JU85;A0A6Q8PFR7;A0A1W2PR28;A0A1W2PRJ5;A0A1W2PPU7;A0A1W2PPE7;A0A1W2PQS2	14	2	163696	76.2684	1.52022	SN-38	Control	2.46594e-05	3.46802e-05	0.999744	1.20011	Mono treatments	CSN-38	0.0577306	0.102243	0.53094	1.13007	CBD	C	0.0745339	0.0935114	0.436337	1.52022	SN	C	1.45727e-05	0.000262083	1	4632.82	5887.79	5929.15	4911.58	4489	4030.08	4980.07	15.5374	6982.27	7373.08	7489.18	6885.15	6020.86	6388.2	6856.46	8.25395	4549.79	5685.25	5923.52
Sodium channel protein	SCN3A	A0A1W2PRD1;Q9NY46;A0A1W2PSB2;A0A590UJH3;E7EUE6;A0A1W2PQ58;C9JBM7;A0A0A0MT39;A0A590UJW3;E9PG18;E9PHB6;H9KVD2;K4DIA1;Q14524	26	2	226374	132.784	1.62934	Control	CSN-38	2.49778e-05	3.50778e-05	0.999739	1.45816	Mono treatments	CSN-38	0.000113815	0.00306907	0.99894	1.10371	C	CBD	0.115752	0.128841	0.34411	1.13143	C	SN	0.00800516	0.0227759	0.844143	376.452	376.634	631.876	423.591	325.701	455.654	431.651	24.958	639.961	559.523	642.978	665.532	568.709	652.962	621.611	7.32235	610.423	748.914	642.046
Isocitrate dehydrogenase [NAD] subunit_ mitochondrial	IDH3B	A0A087WZN1;O43837;A0A087X2E5;A0A0D9SG66	20	2	42696.2	131.13	1.30403	SN-38	CBD	2.53146e-05	3.55e-05	0.999733	1.1302	Mono treatments	CSN-38	0.130296	0.168572	0.356058	1.12597	C	CBD	0.0232438	0.0387724	0.675119	1.15815	SN	C	0.000507448	0.00310862	0.994661	4820.05	5339.66	5560.66	5820.53	5044.22	4536.26	5186.89	9.21702	7006.43	6355.01	6672.58	6180.61	7145.63	6454.66	6635.82	5.70861	4949.85	4974.05	5709.66
26S proteasome non-ATPase regulatory subunit 3		O43242;H0YGV8;F5H8K4	32	7	61091.7	246.978	1.14006	CSN-38	Control	2.53811e-05	3.55424e-05	0.999732	1.08557	CSN-38	Mono treatments	0.0073616	0.0293428	0.862876	1.09218	CBD	C	0.00213749	0.00635893	0.957667	1.0082	SN	C	0.586054	0.411084	0.0803644	22602.6	24562.7	23067.8	21624.8	25146.2	22363.9	23228	5.83797	20111	21087.6	20574	20510.4	20750.3	20216.3	20541.6	1.73482	21707	23089.4	22600.6
ATP-dependent RNA helicase DQX1		Q8TE96;C9J0W1	4	1	80673.5	18.3068	1.30426	CBD	SN-38	2.58888e-05	3.62018e-05	0.999724	1.09616	CSN-38	Mono treatments	0.158583	0.189689	0.314142	1.17776	CBD	C	0.00519273	0.0127447	0.892779	1.10741	C	SN	0.0602368	0.0930042	0.481609	1003.9	972.494	1011.92	964.873	1174.04	1070.18	1032.9	7.60691	781.695	819.883	761.3	829.333	943.244	771.752	817.868	8.20023	1011.82	1197.37	1049.71
Tripartite motif-containing protein 45		Q5T2K3;Q9H8W5;H0YCA7	4	1	59835.6	18.6634	1.36482	Control	CBD	2.73744e-05	3.82247e-05	0.999698	1.05763	CSN-38	Mono treatments	0.338118	0.309864	0.166506	1.36482	C	CBD	0.000450353	0.00186815	0.995668	1.07728	C	SN	0.133765	0.161662	0.314751	811.135	783.247	753.601	704.196	838.207	785.171	779.259	5.97364	819.989	815.721	842.315	771.953	786.475	904.842	823.549	5.7138	658.903	767.791	576.477
Tyrosine-protein phosphatase non-receptor type 3		P26045;J3KN34	4	1	105131	16.9064	2.7134	Control	CSN-38	2.76863e-05	3.86053e-05	0.999693	1.66228	Mono treatments	CSN-38	0.00736718	0.0293428	0.862797	1.97964	C	CBD	0.000935582	0.00333392	0.985817	1.3887	C	SN	0.00409224	0.0140246	0.914546	349.409	378.127	194.783	168.679	117.78	196.524	234.217	44.701	442.298	492.665	515.594	461.22	458.494	375.563	457.639	10.5117	208.355	376.526	391.49
Ras-related protein Rab-39B		Q96DA2	7	1	24850.3	52.1462	1.46845	Control	CSN-38	2.77267e-05	3.86068e-05	0.999692	1.28747	Mono treatments	CSN-38	6.80608e-05	0.0024446	0.999561	1.16823	C	CBD	0.0191124	0.0335181	0.710914	1.11419	C	SN	0.17341	0.192709	0.263942	1583.67	1336.24	1424.28	1541.5	1514.71	1337.68	1456.34	7.29301	2162.05	1585.45	1928.18	2034.71	2172.14	1633.79	1919.39	13.369	1921.5	1722.42	1854.33
Plectin	PLEC	E9PMV1;E9PKG0;E9PIA2;E9PQ28	27	5	81008.6	207.203	1.2272	CSN-38	Control	2.80337e-05	3.8979e-05	0.999687	1.19169	CSN-38	Mono treatments	7.65484e-05	0.00262801	0.99946	1.05894	CBD	C	0.240845	0.220053	0.204184	1.00064	SN	C	0.968471	0.541495	0.0501551	19625.1	20629.7	19825.7	19740.9	22189.5	20841.2	20475.4	4.77536	16574.8	17503.1	16203.6	15804.3	17379.2	16707.4	16695.4	3.94641	15587.3	19291.8	17777.1
PRA1 family protein 3		O75915;C9JQU6;F8WF33;F8WF90	8	1	21614.8	55.6305	1.21588	CSN-38	SN-38	2.82062e-05	3.91124e-05	0.999684	1.17406	CSN-38	Mono treatments	6.93126e-05	0.00244664	0.999547	1.01613	C	CBD	0.609252	0.409995	0.0766572	1.08852	C	SN	0.00175383	0.00755618	0.966707	68213	77053.9	75164.3	67009.8	75856.1	73063.6	72726.8	5.75633	58000.6	60870.2	58963.2	58328.1	62161.5	60562.4	59814.3	2.73756	62549.8	71630.8	61577.7
DENN domain-containing protein 5B		G3V1S3;Q6ZUT9;H0YGE5	18	1	150886	100.076	3.69366	SN-38	Control	2.82093e-05	3.91124e-05	0.999684	1.43264	Mono treatments	CSN-38	0.332056	0.306177	0.169637	1.42712	CBD	C	0.119344	0.131497	0.337855	3.69366	SN	C	0.000492208	0.00306312	0.994935	238.245	207.903	265.673	235.487	347.194	261.317	259.303	18.4323	664.647	423.875	404.444	750.652	505.48	466.379	535.913	26.1613	249.265	156.356	247.932
Eukaryotic translation initiation factor 4 gamma 1	EIF4G1	E9PGM1;E7EUU4;E7EX73;Q04637;C9JF13;C9J6B6;C9K073;C9J2Z7;H7C044;H7C0V6;C9J987;C9J556;C9JSU8;C9JWH7;C9JWW9	50	9	167489	441.647	1.13202	CSN-38	Control	2.91099e-05	4.03041e-05	0.999668	1.05848	CSN-38	Mono treatments	0.0061411	0.0265249	0.880818	1.06205	CBD	C	0.0382222	0.0565435	0.577003	1.07692	SN	C	2.66964e-05	0.000408854	0.999997	24111.9	24524.7	24277.3	24839.7	24664.4	23950.1	24394.7	1.39508	22842.5	23133.9	23250.7	23515.6	22547.7	23952.6	23207.2	2.13366	24514.6	21154	23176.1
Centrosomal protein of 290 kDa	CEP290	A0A5K1VW81;A0A6Q8PEZ6	25	2	172478	167.343	1.12916	SN-38	CBD	2.92841e-05	4.04882e-05	0.999665	1.03401	CSN-38	Mono treatments	0.317255	0.297638	0.177637	1.0029	C	CBD	0.862952	0.510462	0.0529676	1.1259	SN	C	0.00013257	0.00124253	0.999659	3067.51	3351.45	3183.42	3045.64	3264.14	2977.04	3148.2	4.54383	3214.95	3201.73	3159.26	3113.14	3518.99	3168.09	3229.36	4.53051	2674.54	2962.08	2777.72
Protein unc-13 homolog B	UNC13B	B1AM27;O14795;A0A1B0GVW8;F8W8M9;I6L9J0	42	3	186514	224.632	2.00028	Control	CSN-38	2.93731e-05	4.0528e-05	0.999663	1.54768	Mono treatments	CSN-38	0.0290725	0.0671791	0.665757	1.72905	C	CBD	0.00235327	0.0069067	0.952642	1.03188	C	SN	0.755622	0.476457	0.059717	436.368	293.637	377.768	516.17	436.024	431.155	415.187	17.8655	833.786	1087.46	747.034	524.745	813.045	822.931	804.834	22.4271	356.53	315.571	548.448
Transmembrane 9 superfamily member 2		Q99805	15	3	76859.3	111.848	1.40171	Control	CSN-38	2.93955e-05	4.0528e-05	0.999663	1.13199	Mono treatments	CSN-38	0.073687	0.117676	0.479261	1.36132	C	CBD	0.000943888	0.00335743	0.985632	1.13562	C	SN	0.0376723	0.0671359	0.579977	8108.81	9316.47	8906.71	9138.03	9690.91	11139.4	9383.38	10.7574	10330.8	12029.9	11616.5	12522.2	11516.8	11475.8	11582	6.30551	8073.96	8791.82	9096.22
Golgi apparatus protein 1		Q92896;H3BQU9;H3BQT1;H3BRD8	53	3	138430	357.709	1.48723	SN-38	CSN-38	2.95581e-05	4.06951e-05	0.99966	1.28133	Mono treatments	CSN-38	0.0245736	0.0605416	0.695582	1.13839	C	CBD	0.0570733	0.0765449	0.493061	1.2148	SN	C	4.5223e-06	0.00011369	1	1097.6	1080.51	1060.06	1150.05	744.255	1073.27	1034.29	14.0675	1416.67	1525.96	1540.96	1566.46	1545.85	1633.46	1538.23	4.58392	1334.61	1057.08	1187.26
Cytosolic purine 5'-nucleotidase		P49902;A0A6Q8PHP0;A0A6Q8PHB5;Q5JUV4;A0A6Q8PFH2;A0A6Q8PG36;Q5JUV6;H0YHR8	21	7	65426.1	178.218	1.30169	CBD	SN-38	2.9731e-05	4.08758e-05	0.999657	1.06134	CSN-38	Mono treatments	0.320756	0.299448	0.175698	1.15025	CBD	C	0.0101329	0.0209428	0.812621	1.13166	C	SN	0.0129362	0.0317782	0.776276	21060.9	19686.9	19905	23394.5	20371.8	21668.9	21014.7	6.55967	17433.1	14954.7	17522.3	18239.7	16851.5	18227.8	17204.8	7.09871	23050.6	20256.2	22889
ER lumen protein-retaining receptor 1		P24390;M0R1Y2	6	2	24770.2	40.6334	1.51901	SN-38	Control	2.98165e-05	4.0936e-05	0.999655	1.10703	Mono treatments	CSN-38	0.192682	0.215564	0.273592	1.232	CBD	C	0.0120333	0.023914	0.787424	1.51901	SN	C	3.20454e-05	0.00045521	0.999994	1373.09	1108.72	1018.57	1185.51	1074.01	1054.41	1135.72	11.3917	1603.55	1315.33	1435.88	1362.87	1201.78	1411.24	1388.44	9.65667	1317.79	924.237	1186.61
Complex I-PDSW		H3BV16;O96000	8	2	17613	55.9365	2.39894	Control	CSN-38	3.01747e-05	4.13699e-05	0.999648	1.47577	Mono treatments	CSN-38	0.0503196	0.0942546	0.559357	2.21667	C	CBD	7.49384e-05	0.000495419	0.999922	1.28333	C	SN	0.0422339	0.0726244	0.556381	234.86	234.08	150.42	167.799	104.111	76.0039	161.212	40.595	286.088	377.302	355.76	224.766	290.61	273.614	301.357	18.6015	191.875	237.689	177.797
Liprin-alpha-4		O75335;B1APN9;M0QZB5	24	1	135031	134.868	1.53146	CSN-38	SN-38	3.02174e-05	4.13707e-05	0.999648	1.35312	CSN-38	Mono treatments	0.0007492	0.0089699	0.9849	1.10895	CBD	C	0.309758	0.263519	0.162761	1.13946	C	SN	0.0187335	0.0410319	0.71447	6062.13	6694.11	6319.94	5477.17	6477.58	5957.19	6164.69	6.99046	3965.18	4402.13	4187.83	3802.22	4117.13	3677.77	4025.38	6.58207	4705.51	6895.76	4889.29
AP-2 complex subunit alpha-2		O94973;A0A0G2JS82;A0A0G2JQM1;A0A0G2JRS3;E9PNC4;A0A0G2JQT9;H0YEG0	33	1	104873	242.524	2.80645	CSN-38	SN-38	3.08329e-05	4.21546e-05	0.999636	2.30436	CSN-38	Mono treatments	0.000195021	0.00426731	0.997525	1.29851	CBD	C	0.185178	0.182069	0.251549	1.10571	C	SN	0.132816	0.160816	0.316182	425.684	627.852	321.174	355.719	961.487	535.684	537.933	44.0128	190.029	223.575	211.885	168.844	167.826	187.905	191.677	11.7425	194.248	289.269	344.73
ATP-binding cassette sub-family F member 3		Q9NUQ8;F8WCU6	16	1	80144	79.303	1.35742	SN-38	CBD	3.12654e-05	4.26711e-05	0.999629	1.04102	CSN-38	Mono treatments	0.525782	0.409606	0.0992449	1.32413	C	CBD	0.00101915	0.003548	0.983934	1.02515	SN	C	0.507265	0.378161	0.0956557	1913.54	2020.56	1955.19	1799.03	2293.51	1885.39	1977.87	8.65847	1975.32	2254.66	2294.04	2234.96	2213.86	2155.11	2187.99	5.2061	1524.51	1863.28	1385.32
U4/U6.U5 tri-snRNP-associated protein 1		O43290;E9PQI8	31	3	90426	207.847	1.21736	CSN-38	SN-38	3.13233e-05	4.26711e-05	0.999627	1.11472	CSN-38	Mono treatments	0.0312364	0.0701469	0.652588	1.10341	CBD	C	0.0183818	0.0326626	0.717816	1.07317	C	SN	0.0192929	0.0418365	0.709238	3177.03	3376.09	3457.4	2888.15	3168.22	3296.16	3227.18	6.21083	2550	2828.75	2742.99	2479.26	2700.05	2604.75	2650.97	4.89798	2986.21	3423.1	3243.98
Leucine-rich repeat and WD repeat-containing protein 1		Q9UFC0;H7C5N7;H7C5S6	15	2	72115.9	82.3463	1.28345	CBD	Control	3.13411e-05	4.26711e-05	0.999627	1.00587	Mono treatments	CSN-38	0.99419	0.57364	0.0500062	1.28345	CBD	C	0.00027344	0.00130631	0.998317	1.00774	SN	C	0.786113	0.487133	0.0573685	1313.02	1349.2	1306.77	1075.58	1120.22	1175.26	1223.34	9.3647	1102.16	1108.53	1037.25	1071.2	1036.41	1139.17	1082.45	3.82588	1351.93	1477.44	1482.65
cAMP-dependent protein kinase type II-alpha regulatory subunit		P13861;H7C1L0;H7C330;H7C4A9;C9J830	19	2	45860.6	135.221	1.37881	CSN-38	CBD	3.1418e-05	4.27165e-05	0.999626	1.2256	CSN-38	Mono treatments	0.00701814	0.0285087	0.867781	1.26899	C	CBD	0.000105768	0.000633149	0.999805	1.01518	C	SN	0.701838	0.456024	0.0647794	745.358	794.136	619.503	830.311	818.165	737.772	757.541	10.2087	710.521	694.304	697.905	569.075	670.885	777.998	686.781	9.91238	563.711	513.703	597.46
Cytochrome b-c1 complex subunit 1_ mitochondrial		P31930;F8WEF1	33	12	53330.2	332.252	1.16943	Control	CBD	3.1674e-05	4.29752e-05	0.999621	1.01558	Mono treatments	CSN-38	0.760307	0.499141	0.0610718	1.16943	C	CBD	0.000501098	0.00201314	0.994776	1.00519	C	SN	0.821203	0.498395	0.0550985	31927.3	35917	34410.1	32785.1	36819	35145.1	34500.6	5.40236	36035.8	38939.7	37311.5	37169.2	38380.2	38269	37684.2	2.78917	29581.7	34428.9	32097.2
Serine beta-lactamase-like protein LACTB_ mitochondrial		P83111;H0YNN5	12	2	61149.9	70.3361	1.25071	Control	CBD	3.16958e-05	4.29752e-05	0.999621	1.05867	Mono treatments	CSN-38	0.276252	0.27237	0.202821	1.25071	C	CBD	0.000293454	0.001363	0.998062	1.09295	C	SN	0.0211411	0.0445148	0.692693	2650.33	2940.09	2958.47	2695.09	2555.89	2886.14	2781	6.08091	2748.41	3118.09	3292.02	3195.83	3357.08	3142.58	3142.33	6.783	2348.99	2686.23	2591.21
Glucose-6-phosphate 1-dehydrogenase		P11413;E7EUI8;E7EM57;E9PD92	46	10	59713.1	473.262	1.35315	SN-38	Control	3.19739e-05	4.32926e-05	0.999615	1.0097	CSN-38	Mono treatments	0.833226	0.52472	0.0552491	1.29558	CBD	C	0.0015232	0.00481664	0.97217	1.35315	SN	C	0.000114145	0.00111324	0.999764	126272	108589	107026	122242	106990	98589.2	111618	9.3881	124576	107359	113054	118477	103932	110296	112949	6.68839	124036	102199	104804
Splicing factor_ proline- and glutamine-rich		P23246	28	5	76263.6	262.798	1.18043	Control	SN-38	3.22334e-05	4.35837e-05	0.999611	1.03441	CSN-38	Mono treatments	0.209205	0.226499	0.256875	1.10257	C	CBD	0.00560313	0.0134329	0.885092	1.18043	C	SN	1.14496e-05	0.000224448	1	34895.7	37078.7	37051.9	34728.2	37993	39150.6	36816.4	4.70556	33380.2	35439.2	33948.2	33362.8	35697.6	34437.7	34377.6	2.93266	34897.1	38518.5	36848.5
Annexin A5		P08758;D6RBL5;E9PHT9;D6RCN3	31	3	35993.9	265.736	1.26902	CSN-38	SN-38	3.31937e-05	4.48204e-05	0.999593	1.17267	CSN-38	Mono treatments	0.00306347	0.0184696	0.933986	1.06918	CBD	C	0.0748423	0.0938383	0.43546	1.089	C	SN	0.0394801	0.0694097	0.570338	24859	27504.1	28550.8	25907.5	29292.6	30586.6	27783.4	7.69837	20741.4	21654.3	20707.5	20887.9	24003.8	23366.3	21893.5	6.59524	23980.6	26401.4	25083.8
HEAT repeat-containing protein 6		Q6AI08;K7EIX2;A0A087WXZ7;K7ELR8;K7ESP5;K7ELA5;K7EKW7;K7EK31	45	10	130492	309.261	1.30265	CSN-38	SN-38	3.34138e-05	4.50557e-05	0.999588	1.20299	CSN-38	Mono treatments	0.00276347	0.0174621	0.939964	1.1589	CBD	C	0.0120626	0.0239479	0.787055	1.00586	C	SN	0.894738	0.52166	0.0517412	8168.46	9763.54	9557.57	8237.35	10565.9	10082.2	9395.83	10.4821	7498.28	7180.12	7493.16	6767.55	7192.52	7145.59	7212.87	3.74251	7723.28	9148.81	7711.29
Transient receptor potential cation channel subfamily M member 3		Q9HCF6;A2A3F7;E9PBI7;G5E9G1;A2A3F3;A2A3F4;H7BYP1;Q504Y1;Q4VXD4	23	1	199282	113.057	3.07293	SN-38	CBD	3.37645e-05	4.54662e-05	0.999582	1.35005	Mono treatments	CSN-38	0.754002	0.497802	0.0616876	2.10174	C	CBD	0.00826975	0.0179419	0.840005	1.46209	SN	C	0.0173198	0.0389808	0.728202	162.735	224.409	147.89	184.209	221.812	153.254	182.385	18.591	415.879	286.542	389.837	289.66	431.434	415.928	371.547	17.7665	111.197	213.4	75.4044
Y-box-binding protein 1		P67809;H0Y449;C9J5V9	11	3	35924.2	91.1685	1.25778	Control	SN-38	3.39747e-05	4.56865e-05	0.999578	1.00539	Mono treatments	CSN-38	0.918633	0.552552	0.0512312	1.1239	C	CBD	0.0112183	0.022703	0.797926	1.25778	C	SN	2.87003e-05	0.00042941	0.999996	27499.7	31093.7	30893.4	28868.1	31564.4	33604.4	30587.3	6.99624	27243.5	30079.5	28223.4	27555.1	30647.7	30392.1	29023.6	5.24597	29785.4	32994.1	32233.9
Gamma-glutamyl hydrolase		Q92820	6	1	36363.6	32.0506	2.53424	Control	CSN-38	3.46425e-05	4.65208e-05	0.999565	1.62837	Mono treatments	CSN-38	0.152121	0.184941	0.322948	2.4315	C	CBD	0.000997197	0.00349014	0.984432	1.1444	C	SN	0.253003	0.247241	0.195752	251.981	109.813	204.468	141.976	182.672	163.972	175.814	28.2233	526.778	390.371	464.698	266.806	436.679	250.678	389.335	28.3819	288.345	79.257	161.868
Ribosomal protein L19		J3KTE4;J3QR09;P84098	3	2	23361.8	23.3988	1.21023	CBD	SN-38	3.4915e-05	4.68226e-05	0.99956	1.09079	CSN-38	Mono treatments	0.0875337	0.131578	0.442168	1.03072	CBD	C	0.473285	0.350012	0.103778	1.17416	C	SN	0.000192031	0.001562	0.9992	75773.1	82808.7	81992.1	75621.1	83115.3	85617.1	80821.2	5.13468	62408.8	66410.3	66876.7	65498.2	71559.3	69527.1	67046.7	4.7568	75983.8	86220.4	74569.7
Retinol dehydrogenase 12		Q96NR8	2	1	35550	9.7442	1.63423	Control	CSN-38	3.53027e-05	4.72781e-05	0.999552	1.23224	Mono treatments	CSN-38	0.0548292	0.0987801	0.541671	1.15169	C	CBD	0.120967	0.132935	0.335098	1.56314	C	SN	0.000242709	0.00184413	0.998681	465.416	407.41	423.339	632.188	410.774	340.758	446.648	22.2453	454.926	391.869	510.857	492.592	536.572	414.948	466.961	12.0834	620.024	599.817	588.595
Dynein heavy chain 14_ axonemal	DNAH14	A0A1W2PR53;H7BXS7;H7C164	14	2	170164	77.0463	1.24505	CSN-38	SN-38	3.5656e-05	4.76355e-05	0.999545	1.15015	CSN-38	Mono treatments	0.00803509	0.0307331	0.853557	1.15205	CBD	C	0.00850083	0.0183218	0.836445	1.01125	C	SN	0.782987	0.486924	0.0575928	7893.59	8651.66	8455.96	7313.03	8714.49	8125.79	8192.42	6.50492	6259.19	7282.38	6685.9	6066.34	6476.05	6710.19	6580.01	6.44445	6994.95	7719	7984.13
Clathrin heavy chain 1		Q00610;A0A087WVQ6;J3KS13;K7EJJ5;J3KRF5;J3KSQ2;J3QL20	113	33	193383	1161.21	1.16698	CSN-38	Control	3.56667e-05	4.76355e-05	0.999545	1.1034	CSN-38	Mono treatments	0.0117982	0.0380989	0.807458	1.11342	CBD	C	0.00726474	0.0163392	0.856089	1.00182	SN	C	0.943828	0.535204	0.0504931	103981	111828	109856	100177	115012	107877	108122	4.97294	88581.6	95696.6	92337.8	88595.1	97750.7	93954	92819.3	4.0288	96721	111563	99954.9
Tyrosine-protein phosphatase non-receptor type 11		Q06124;A0A1W2PPU4;A0A0U1RRI0;H0YF12	28	1	68581.2	189.211	1.35369	CSN-38	SN-38	3.61053e-05	4.81558e-05	0.999537	1.18436	CSN-38	Mono treatments	0.0251817	0.0615215	0.691336	1.15629	CBD	C	0.0221052	0.0374698	0.68448	1.11213	C	SN	0.023911	0.0486236	0.669794	17153.2	16628.5	16888	16027.5	18432	13979.8	16518.2	8.9382	12305.7	13115.5	13470.9	11155.5	12271.4	10895.1	12202.4	8.40807	13719.2	16586.1	16888.9
Purine nucleoside phosphorylase		P00491;G3V5M2;G3V2H3;G3V393	25	5	32346.1	199.943	1.2219	CSN-38	Control	3.64893e-05	4.86019e-05	0.999529	1.12777	CSN-38	Mono treatments	0.000631235	0.00820243	0.987726	1.10799	CBD	C	0.00941819	0.0198629	0.822782	1.05894	SN	C	0.0556831	0.088457	0.498289	29408.1	29377.3	29006.7	24522.1	28103.6	28550	28161.3	6.5758	24489	25718.1	23655.1	23449.3	24980.3	24141.9	24405.6	3.48027	25320.3	27606.5	25387.4
EF-hand calcium-binding domain-containing protein 12		Q6NXP0;D6RFI2	8	1	67064.1	40.0616	1.65688	Control	CBD	3.65817e-05	4.8659e-05	0.999527	1.03222	CSN-38	Mono treatments	0.611729	0.446331	0.081129	1.65688	C	CBD	0.000243627	0.00118994	0.998671	1.0481	C	SN	0.60297	0.41901	0.0776293	495.047	369.144	422.703	408.724	492.038	429.609	436.211	11.2578	594.825	631.421	428.279	439.128	470.6	541.982	517.706	16.3579	265.647	347.411	386.188
Elongation factor G_ mitochondrial		Q96RP9;C9IZ01;F8WAU4;C9JA25	28	3	84156	189.686	1.26362	CSN-38	SN-38	3.702e-05	4.91753e-05	0.999519	1.17932	CSN-38	Mono treatments	0.00230346	0.0159322	0.949477	1.12798	CBD	C	0.023425	0.0388465	0.673662	1.01327	C	SN	0.691022	0.451933	0.0659494	5109.61	5069.37	5024.2	4687.55	4557.7	4137.31	4764.29	7.97352	3641.84	3998.62	3662.41	3747.19	3953.39	3618.73	3770.36	4.39511	4162.14	4892.25	4281.32
Mitochondrial 2-oxoglutarate/malate carrier protein		Q02978;I3L1P8	18	6	34232.9	146.593	1.11637	CSN-38	SN-38	3.74673e-05	4.96587e-05	0.99951	1.10545	CSN-38	Mono treatments	3.17598e-05	0.00146087	0.999897	1.00189	C	CBD	0.901326	0.522344	0.0515287	1.02168	C	SN	0.0478405	0.0787426	0.530333	18394.1	18851.8	18859.7	18181.9	19108.7	17347.6	18457.3	3.47192	16327.4	16815.1	16684	16355.6	16624.4	16393.3	16533.3	1.22164	16078.7	17391.5	16499.9
Leucine-rich repeat serine/threonine-protein kinase 2	LRRK2	A0A1B0GUQ3	9	2	51777.5	44.1142	1.79648	SN-38	CSN-38	3.74851e-05	4.96587e-05	0.99951	1.46128	Mono treatments	CSN-38	0.0377192	0.0774557	0.616844	1.44217	C	CBD	0.0168848	0.0306971	0.732583	1.10621	SN	C	0.0912125	0.124079	0.393639	890.848	908.552	804.653	1189.64	924.571	802.79	920.176	15.4266	1780.61	1583.5	1735.67	1800.52	1551.77	1466.43	1653.08	8.32815	1093.46	895.539	1165.19
Heme-binding protein 2		Q9Y5Z4;Q5THN1;C9IZA0	5	1	22875.5	28.372	1.90421	SN-38	CSN-38	3.76051e-05	4.97506e-05	0.999507	1.60633	Mono treatments	CSN-38	0.00264176	0.0170091	0.942439	1.24687	C	CBD	0.0125424	0.0246512	0.781079	1.16718	SN	C	0.0261965	0.0519772	0.652379	1236	1464.06	1265.01	1047.75	611.884	1171.63	1132.72	25.5244	1908.89	2327.64	1788.01	2028.19	2415.11	2473.79	2156.94	13.2826	1211.66	1681.39	1432.75
Eukaryotic translation initiation factor 2 subunit 1		P05198;G3V4T5	19	2	36397.4	138.15	1.18454	CBD	Control	3.79903e-05	5.01925e-05	0.9995	1.07397	CSN-38	Mono treatments	0.106674	0.148464	0.399302	1.18454	CBD	C	0.00308256	0.00848881	0.936111	1.01926	SN	C	0.408645	0.33392	0.122489	2776.71	2901.26	2964.69	2670.15	3070.59	2759.67	2857.18	5.19148	2442.62	2482.93	2423.72	2428.6	2566.11	2421.17	2460.86	2.29094	2693.69	3173.75	2782.76
E3 ubiquitin-protein ligase UBR4	UBR4	A0A0A0MSW0;X6RE05	48	4	227859	270.585	1.20492	CSN-38	Control	3.83755e-05	5.06333e-05	0.999492	1.0514	CSN-38	Mono treatments	0.095398	0.138874	0.423533	1.17491	CBD	C	0.00176781	0.00543199	0.966376	1.11711	SN	C	0.00135749	0.00621754	0.976083	2400.06	2451.29	2390.52	2546.68	2270.88	2481.69	2423.52	3.88223	2246.99	2122.44	2386.26	2187.47	2272.18	2266.16	2246.92	3.95342	2337.82	2125.64	2640.87
60S ribosomal protein L9	RPL9	D6RAN4;P32969;A0A2R8Y5Y7;H0Y9R4;H0Y9V9	9	2	20832.3	109.943	1.32475	CSN-38	Control	3.86641e-05	5.09456e-05	0.999486	1.24029	CSN-38	Mono treatments	0.000290482	0.00538288	0.99558	1.09944	CBD	C	0.0445926	0.063309	0.54506	1.03675	SN	C	0.169581	0.190084	0.268202	51564	50402.3	45828.7	45160.8	59192	42915.7	49177.2	11.9972	39916.2	35804.1	38646.5	41314	36602.4	38633.7	38486.1	5.30356	46739.4	42542.8	42296.9
Tripartite motif-containing protein 3		O75382;E9PMK8;E9PMW5	15	1	81913.1	77.9003	2.33028	CSN-38	Control	3.91016e-05	5.14531e-05	0.999477	1.39737	CSN-38	Mono treatments	0.0149469	0.0444307	0.774776	1.83242	CBD	C	0.00108451	0.0037358	0.982441	1.50283	SN	C	0.00480503	0.0156208	0.90025	867.733	1086.16	946.296	460.013	766.384	814.282	823.478	25.559	539.87	519.593	560.076	396.895	587.685	582.316	531.072	13.284	686.176	742.631	602.15
Serine/threonine-protein phosphatase 2A 56 kDa regulatory subunit gamma isoform		Q13362;H0YJ75;Q96B13;H0YN84;H0YJU0;H0YJZ3	22	1	61460.1	145.865	1.39439	CSN-38	Control	3.91777e-05	5.14842e-05	0.999476	1.2656	CSN-38	Mono treatments	0.000430912	0.00634687	0.992444	1.15851	CBD	C	0.036364	0.0544619	0.587206	1.04502	SN	C	0.42554	0.340687	0.117131	892.612	986.654	802.451	876.167	926.884	1007.29	915.343	8.24361	601.385	682.183	762.231	627.488	762.97	679.74	685.999	9.75099	677.203	765.067	852.331
Syntaxin-5		Q13190;H7C3X5;E9PP18;E9PRW9	7	1	39786.7	40.9134	2.25348	SN-38	CSN-38	3.93956e-05	5.17012e-05	0.999472	1.81885	Mono treatments	CSN-38	0.00315276	0.0185516	0.932239	1.62031	C	CBD	0.0037245	0.00977667	0.922219	1.00473	SN	C	0.996988	0.549262	0.0500014	625.848	439.069	500.809	770.983	341.146	298.353	496.035	35.9259	1250.05	1099.43	1179.98	1458.64	704.68	1014.04	1117.8	22.6073	695.619	583.834	709.688
14-3-3 protein beta/alpha		P31946;Q4VY19;Q4VY20	20	3	28196.5	197.767	1.20423	CSN-38	Control	3.94656e-05	5.1724e-05	0.99947	1.06968	CSN-38	Mono treatments	0.0533253	0.0977385	0.547427	1.16543	CBD	C	0.000145087	0.000811609	0.999577	1.08616	SN	C	0.00740049	0.0215647	0.853857	92504.8	108885	107614	98926.2	112199	108169	104716	7.09934	87131.3	98954.9	96264.4	91309.7	97127.3	95907.4	94449.2	4.64662	94572.6	103547	104588
Phosphoglycerate mutase 1		P18669;P15259	18	3	28918	165.897	1.16942	CSN-38	Control	4.00745e-05	5.24519e-05	0.999458	1.07135	CSN-38	Mono treatments	0.0339455	0.0739332	0.637024	1.13782	CBD	C	0.00204128	0.00610046	0.959923	1.04526	SN	C	0.0727664	0.106253	0.441434	82819.1	87091.4	87589.8	78032.7	86807.1	85818.3	84693.1	4.34635	73557.7	78224.3	76296.6	71309.2	78264.2	76551.6	75700.6	3.63677	76503.8	86602.6	83429.2
Cytochrome c oxidase subunit 5A_ mitochondrial		P20674;H3BNX8;H3BRI0;H3BV69;H3BRM5	8	1	16933.3	52.9776	1.23952	Control	CBD	4.06756e-05	5.31679e-05	0.999446	1.02448	CSN-38	Mono treatments	0.493802	0.395373	0.107591	1.23952	C	CBD	0.000203097	0.00104392	0.999096	1.10427	C	SN	0.0105847	0.02723	0.806401	72811.7	73062.6	76398.2	69715.7	75602.5	73407.6	73499.7	3.20899	69323.9	77734.5	75954.8	73327.7	84024.5	74936.3	75883.6	6.46035	61999	75304.1	65268.6
3-ketoacyl-CoA thiolase_ peroxisomal		P09110;C9JDE9;H0Y4D4;H7C131;B4DVF4;F2Z2Q6;F2Z3P7	14	6	44862.3	128.113	1.25804	CSN-38	Control	4.17301e-05	5.44399e-05	0.999424	1.08694	CSN-38	Mono treatments	0.0316877	0.0709015	0.649927	1.18998	CBD	C	0.000556341	0.00219791	0.993754	1.12485	SN	C	0.00265175	0.0102328	0.945785	10250.3	12591.7	11479.7	11337.9	12835.1	11893.5	11731.4	7.99305	9581.99	10963	10297.7	10604.6	11039.9	10449	10489.4	5.04894	10086.3	11732.4	11851.5
Nuclear pore complex protein Nup160	NUP160	E9PR16;G3V198;Q12769	20	4	129269	102.269	1.49581	Control	CSN-38	4.17596e-05	5.44399e-05	0.999423	1.20812	Mono treatments	CSN-38	0.0887099	0.132758	0.43928	1.48281	C	CBD	0.000269939	0.00129272	0.99836	1.06275	C	SN	0.35068	0.303373	0.143975	1690.85	1127.96	1407.12	1516.71	991.116	1105.5	1306.54	20.9267	2019.82	1706.09	2043.41	1854.06	1631.17	1779.03	1838.93	9.07219	1403.73	1059.95	1463.53
Cytosol aminopeptidase		P28838;H0Y9Q1;H0Y983	35	6	56565.6	279.416	1.14014	CSN-38	Control	4.29527e-05	5.5921e-05	0.999399	1.08137	CSN-38	Mono treatments	0.000470246	0.00673247	0.991532	1.06118	CBD	C	0.00777039	0.0171812	0.847871	1.04753	SN	C	0.0527776	0.0848733	0.509632	17616.4	18385.9	19173.6	17315.8	17824.2	18972.4	18214.7	4.13869	17139.5	17115.6	16642.3	15597.8	17352.6	16562.9	16735.1	3.7993	17099.8	17176.9	16841.9
60S ribosomal protein L8		P62917;E9PKZ0;E9PKU4;G3V1A1;E9PP36	8	1	28252.8	69.5297	1.3261	CSN-38	SN-38	4.33052e-05	5.63052e-05	0.999391	1.17702	CSN-38	Mono treatments	0.0179361	0.0493189	0.747359	1.0669	CBD	C	0.229407	0.212368	0.21266	1.17474	C	SN	0.000488693	0.00305093	0.994998	14449.4	17750.7	16627.6	14441	16107.4	17638.6	16169.1	9.09742	11974.5	13158.9	12547	11113.8	12404.3	11959.3	12193	5.64639	14914.8	16247.4	15389.3
Myosin-7B	MYH7B	A0A6E1W127;A7E2Y1;Q5JW46;Q5JW47;Q5JW48;Q5JW49	84	6	222530	509.85	1.26143	CSN-38	Control	4.34912e-05	5.64722e-05	0.999388	1.16071	CSN-38	Mono treatments	0.000357562	0.00580987	0.99411	1.0843	CBD	C	0.0937363	0.110673	0.387908	1.08923	SN	C	0.0105022	0.0271963	0.807525	6966.84	7376.4	7504.36	6766.48	7880.6	7693.94	7364.77	5.79379	6097.78	6692.98	6414.55	5971.69	6686.08	6293.48	6359.43	4.68663	6120.16	6964.53	6340.65
Glutamate dehydrogenase 2_ mitochondrial		P49448	23	1	61776.3	165.2	1.18958	CSN-38	Control	4.48928e-05	5.81979e-05	0.999358	1.0747	CSN-38	Mono treatments	0.0189239	0.0507111	0.738934	1.13623	CBD	C	0.00395297	0.0101991	0.917428	1.07756	SN	C	0.00315117	0.0116333	0.934595	104.764	112.535	110.341	99.968	107.284	109.495	107.398	4.19736	96.7546	100.487	94.7978	93.9824	101.693	95.9932	97.2846	3.20876	98.4458	112.362	97.8977
Zinc finger protein 333		Q96JL9;M0R0S8	8	1	77426.4	39.5089	1.25791	CSN-38	SN-38	4.49388e-05	5.81979e-05	0.999357	1.16166	CSN-38	Mono treatments	0.00393908	0.0213515	0.917458	1.06127	CBD	C	0.155623	0.159729	0.284794	1.09841	C	SN	0.0315234	0.0594815	0.616049	11589.9	12126.9	12220	11807.2	13028.1	13411.2	12363.9	5.74637	9359.08	9771.27	9712.83	9006.2	10876.7	10247.4	9828.92	6.72947	10651.3	11976.7	10688.9
Aspartate--tRNA ligase_ cytoplasmic		P14868;H7BZ35;C9JLC1;C9J7S3;C9JQM9	28	5	57535.5	207.233	1.20203	CBD	SN-38	4.54089e-05	5.87293e-05	0.999347	1.09013	CSN-38	Mono treatments	0.0953761	0.138874	0.423583	1.12924	CBD	C	0.00555694	0.0133385	0.885946	1.06446	C	SN	0.0338701	0.0629944	0.60163	9189.42	10028.7	10545.5	9375.03	10753.4	10841.4	10122.2	7.02994	8103.28	8563.64	8302.65	7868.36	8926.86	8835.83	8433.44	4.93982	9379.96	10209.6	10361.1
Nascent polypeptide-associated complex subunit alpha_ muscle-specific form	NACA	E9PAV3;F8VZJ2;H0YHX9;Q13765;F8W0W4;F8VNW4;F8W1N5;F8VZ58;Q9BZK3	35	4	206106	269.646	1.17033	Control	SN-38	4.57986e-05	5.91553e-05	0.999339	1.07897	CSN-38	Mono treatments	0.010431	0.0355568	0.823174	1.16236	C	CBD	0.000248266	0.00120285	0.998618	1.17033	C	SN	4.5919e-06	0.00011369	1	44706.3	46657.8	45257.3	40452.6	48991.6	43341.1	44901.1	6.47058	40723.4	42426.2	42530.3	39782.9	42617.4	40755.5	41472.6	2.90735	40343	43895.3	41696.7
4-trimethylaminobutyraldehyde dehydrogenase		P49189	26	2	54714.5	178.376	2.32815	CSN-38	Control	4.68511e-05	6.04353e-05	0.999317	2.00725	CSN-38	Mono treatments	6.11871e-05	0.00227763	0.999638	1.27585	CBD	C	0.136296	0.144566	0.310997	1.04389	SN	C	0.660275	0.441921	0.0695752	3173.34	2450.45	2425.15	2519.69	3759.2	1564.26	2648.68	28.2044	1562.43	1162.07	1286.51	1175.19	947.352	992.104	1187.61	18.7159	1096.96	1257.43	1760.41
Nuclear pore complex protein Nup133		Q8WUM0	16	1	130006	95.1479	2.54277	SN-38	CBD	4.70122e-05	6.05377e-05	0.999313	1.42949	Mono treatments	CSN-38	0.336685	0.308689	0.167239	1.96964	C	CBD	0.00174563	0.00539762	0.966901	1.29098	SN	C	0.0349496	0.064362	0.595279	431.903	426.308	418.493	364.257	170.161	245.873	342.833	32.033	863.18	700.698	875.025	605.774	560.329	615.924	703.488	19.3494	493.013	163.034	310.01
60S ribosomal export protein NMD3		Q96D46;C9JA08;C9J0B9;C9IZW9;C9K0C2;C9IY70	33	7	58800.9	280.19	1.3694	Control	SN-38	4.70539e-05	6.05377e-05	0.999312	1.0587	CSN-38	Mono treatments	0.286335	0.278225	0.196174	1.18039	C	CBD	0.00565298	0.013503	0.884173	1.3694	C	SN	4.74075e-05	0.000604607	0.999979	7346.17	8062.55	8760.14	8216.17	8967.55	9241.13	8432.29	8.23555	6255.13	7820.35	7143.47	7165.81	8163.41	7697.99	7374.36	9.1485	7523.31	8477.51	7889.25
Sepiapterin reductase		P35270	11	4	28333.6	75.0372	1.20377	CSN-38	Control	4.77408e-05	6.13411e-05	0.999297	1.08558	CSN-38	Mono treatments	0.00316082	0.0185516	0.932082	1.11145	CBD	C	0.00915613	0.0194145	0.826611	1.1063	SN	C	0.00599401	0.0184461	0.877973	5222.45	5768.79	5752.32	5521.07	5823.41	5802.78	5648.47	4.17002	5107.36	5273.37	4866.3	5034.87	5518.12	5346.65	5191.11	4.51632	4886.69	5596.17	4967.96
Membrane-associated progesterone receptor component 1		O00264	12	3	21785.2	97.3222	1.22531	CSN-38	SN-38	4.78631e-05	6.14178e-05	0.999295	1.15925	CSN-38	Mono treatments	0.00124141	0.0114552	0.973178	1.04539	CBD	C	0.238131	0.217775	0.206146	1.06559	C	SN	0.0177628	0.0395241	0.723817	23731.8	25544.7	25529.8	22275.9	26197	25686.1	24827.5	6.06351	19415.9	21181.5	20483.7	19014.3	21315.8	20162.9	20262.3	4.57012	20981.7	24008.5	21990.6
MAP/microtubule affinity-regulating kinase 4		Q96L34;K7EN95;Q6IPE9	9	1	83318.2	54.3587	1.27111	SN-38	CSN-38	4.79655e-05	6.14689e-05	0.999293	1.17173	Mono treatments	CSN-38	0.0065338	0.0273554	0.874886	1.12714	C	CBD	0.0324864	0.0503442	0.610027	1.05166	SN	C	0.24028	0.240196	0.20459	3574.4	3652.05	3568.43	3434.87	3759.7	3098.84	3514.71	6.54578	4653.99	4790	4454.43	4420.26	4400.89	4086.07	4467.61	5.40095	3638.95	4115.4	4116.94
AT-rich interactive domain-containing protein 1A		O14497;A0A1B0GTU5;H0Y488;A0A087WUV6;H0YCU6	26	1	242958	145.624	3.21812	Control	CSN-38	4.83659e-05	6.18946e-05	0.999284	2.14246	Mono treatments	CSN-38	0.000820032	0.00931809	0.9832	1.71292	C	CBD	0.0168609	0.0306971	0.732826	1.33743	C	SN	0.093018	0.125905	0.389522	229.865	124.588	133.466	173.383	111.14	74.8135	141.209	38.1936	346.955	294.83	325.055	468.55	208.194	395.079	339.777	26.0738	415.962	202.965	284.111
Protein flightless-1 homolog		Q13045;J3QQQ2;K7EP27;K7EP37;K7EQZ7;J3QQU5;J3KT47;J3QLR6	42	3	146234	291.77	1.15641	CBD	SN-38	4.84238e-05	6.18946e-05	0.999283	1.03491	CSN-38	Mono treatments	0.349329	0.315478	0.160927	1.11037	CBD	C	0.0031167	0.00855882	0.935356	1.04147	C	SN	0.0814857	0.114754	0.41743	2407.04	2612.11	2353.42	2405.88	2505.74	2556.23	2473.4	4.06334	2090.74	2358.28	2254.43	2239.72	2180.53	2176.03	2216.62	4.07649	2313.75	2642.36	2666.86
X-ray repair cross-complementing protein 6		P12956;B1AHC9	36	10	70128.3	324.265	1.12207	CSN-38	Control	4.88321e-05	6.2316e-05	0.999274	1.07052	CSN-38	Mono treatments	0.0116073	0.0379009	0.80959	1.08414	CBD	C	0.00495595	0.0122094	0.897317	1.01217	SN	C	0.492569	0.37224	0.0990409	40305.5	42175.4	42904.8	39644	43676	41315.8	41670.3	3.7016	36095.6	39373.3	37121.6	36738.7	38480.3	37723.7	37588.9	3.18537	38736.2	43081.2	39844.7
Spectrin beta chain_ non-erythrocytic 1		F8W6C1	32	3	81282.7	221.548	1.1336	CBD	CSN-38	4.88804e-05	6.2316e-05	0.999273	1.07557	Mono treatments	CSN-38	0.0296155	0.0679915	0.662387	1.02036	CBD	C	0.392048	0.307664	0.12812	1.09185	C	SN	0.00151623	0.00667318	0.972335	7405.84	8259.74	8342.57	7191.25	7959.42	7735.64	7815.74	5.89044	7744.35	8008.91	8077.64	8091.8	7839.78	7953.99	7952.74	1.72667	8699.69	9362.4	8968.41
Growth factor receptor-bound protein 2		P62993;J3KT38;J3QRL5;J3QLF6	18	6	25320.4	150.125	1.30597	Control	CBD	4.91604e-05	6.25694e-05	0.999267	1.03115	Mono treatments	CSN-38	0.703538	0.481567	0.0673138	1.30597	C	CBD	0.000367592	0.00159681	0.997009	1.04388	C	SN	0.171252	0.190863	0.266328	20354	22816.4	23188.3	21895.6	26036	26500.9	23465.2	10.1683	25578.2	28583.3	26234.2	26520.9	27958.1	26493.8	26894.7	4.22376	18858.5	20833.3	21491.1
Glyoxylate reductase/hydroxypyruvate reductase		Q9UBQ7	13	1	36067.5	91.098	1.8382	SN-38	CSN-38	4.92067e-05	6.25694e-05	0.999266	1.49735	Mono treatments	CSN-38	0.0108983	0.0365539	0.817683	1.5859	C	CBD	0.00130128	0.0043014	0.977404	1.00225	SN	C	0.923329	0.528759	0.0509204	618.506	765.486	360.928	694.181	693.308	437.838	595.041	26.9528	1367.74	1056.55	1092.31	1236.79	831.379	978.075	1093.81	17.3047	690.878	603.497	734.652
Partitioning defective 3 homolog		Q8TEW0;Q5VWV2;Q5VWU8;F5GZI3;B1AP52	23	1	151937	106.922	1.45859	CSN-38	Control	5.10952e-05	6.48867e-05	0.999224	1.16702	CSN-38	Mono treatments	0.0973179	0.140212	0.419212	1.41646	CBD	C	0.000115575	0.000677397	0.999756	1.08324	SN	C	0.135476	0.162739	0.312204	3615.93	2417.38	3013.21	2901.13	2169.7	3333.2	2908.43	18.6991	2158.37	2354.06	1934.91	2104.62	2090.95	2316.93	2159.97	7.19592	2854.11	3156.23	3129.57
Chromobox protein homolog 5		P45973;F8VNY3	11	1	22396.1	87.0041	1.16465	CSN-38	Control	5.13534e-05	6.51303e-05	0.999219	1.12318	CSN-38	Mono treatments	9.36204e-05	0.0029041	0.999235	1.05556	CBD	C	0.142418	0.149617	0.302241	1.01828	SN	C	0.398348	0.326868	0.125938	155.295	152.369	148.728	150.739	151.066	139.87	149.678	3.52181	132.294	130.597	130.361	134.368	129.92	127.661	130.867	1.73562	150.304	136.647	131.029
NMDA receptor synaptonuclear signaling and neuronal migration factor		Q6X4W1;A0A1B0GUJ1	5	1	60599.6	24.4826	3.07967	Control	CBD	5.15923e-05	6.52695e-05	0.999214	1.30684	Mono treatments	CSN-38	0.557848	0.424179	0.0918061	3.07967	C	CBD	5.04759e-05	0.000369806	0.999975	1.52088	C	SN	0.0456276	0.0761878	0.540263	269.461	262.946	181.64	284.566	161.468	183.902	223.997	24.0943	552.495	497.261	506.789	385.933	146.846	262.157	391.914	40.6674	197.118	157.845	147.344
E3 ubiquitin-protein ligase TRIM33		Q9UPN9;H0Y612	31	4	124700	193.012	1.09451	CSN-38	CBD	5.15961e-05	6.52695e-05	0.999213	1.08222	CSN-38	Mono treatments	1.08881e-05	0.00076867	0.99999	1.01479	C	CBD	0.357693	0.289068	0.141087	1.00781	SN	C	0.660169	0.441921	0.0695885	11730.1	12134.6	11256	11277.8	11328.3	11519.5	11541.1	2.96225	10530.5	10538.5	10871.9	10616	11282.4	10865	10784.1	2.67277	10415.9	10453.5	10734.4
Thrombospondin-2	THBS2	A0A3B3ITK0;P35442;Q5RI53	21	4	134459	113.553	1.45836	CBD	SN-38	5.18204e-05	6.54689e-05	0.999208	1.17123	CSN-38	Mono treatments	0.107166	0.148648	0.398303	1.2643	CBD	C	0.0101322	0.0209428	0.812631	1.15349	C	SN	0.0146981	0.0346726	0.75584	1298.72	1716.56	1426.65	1094.27	1365.08	1384.64	1380.99	14.6242	888.43	1041.15	981.254	871.066	1000.69	972.94	959.255	6.89736	1208.65	1644.17	1520.98
Myosin-6		P13533	90	4	224534	475.131	1.20359	Control	CBD	5.24595e-05	6.61911e-05	0.999194	1.04962	Mono treatments	CSN-38	0.289988	0.280027	0.193843	1.20359	C	CBD	0.00121813	0.00407457	0.979348	1.03927	C	SN	0.299709	0.2748	0.167946	1638.32	1805.95	1890.66	1703.46	1820.27	1854.51	1785.53	5.36264	2007.56	2144.66	1970.88	1929.83	1985.81	2029.84	2011.43	3.65773	1604.2	1903.01	1622.01
Sortilin-related receptor	SORL1	E9PPB3;E9PKB0;E9PP43;E9PS32	9	2	133925	49.1007	1.2591	CBD	SN-38	5.36198e-05	6.75682e-05	0.999169	1.06588	CSN-38	Mono treatments	0.261447	0.264068	0.213191	1.24272	CBD	C	0.00177581	0.00544238	0.966187	1.01318	C	SN	0.834433	0.503153	0.0543578	1519.11	1443.51	1542.08	1455.1	1290.35	1311.99	1427.02	7.32878	1221.24	1253.95	1181.42	1073.45	1240.73	1140.84	1185.27	5.79389	1505.13	1563.14	1420.29
Transmembrane and coiled-coil domain-containing protein 5A		Q8N6Q1;H0YL40;H0YLD3;H0YLN2;H0YLW5;H0YMD4	3	1	34516.7	15.815	2.19471	Control	CSN-38	5.39141e-05	6.7836e-05	0.999162	1.44846	Mono treatments	CSN-38	0.00619133	0.0266767	0.88005	1.65891	C	CBD	0.00015363	0.000837913	0.999517	1.39441	C	SN	0.00125459	0.00588369	0.978497	386.714	471.098	230.05	503.396	655.505	263.811	418.429	38.0283	577.772	583.603	704.083	769.648	741.854	574.517	658.579	13.6757	482.008	447.825	727.476
Phosphomevalonate kinase		Q15126	6	2	22166	36.6901	1.77958	CSN-38	SN-38	5.39704e-05	6.7836e-05	0.999161	1.49199	CSN-38	Mono treatments	0.0039526	0.0213515	0.917213	1.35964	CBD	C	0.00490412	0.0121121	0.898321	1.01902	C	SN	0.790386	0.488619	0.0570678	1203.61	1092.9	670.562	723.137	684.105	671.164	840.913	28.7055	468.067	454.959	495.241	396.842	549.644	470.459	472.535	10.5914	843.424	736.302	568.024
SPOC domain-containing protein 1		Q6ZMY3;E9PPM7;H0YF46	9	1	132023	48.4132	1.96117	Control	CSN-38	5.4082e-05	6.78893e-05	0.999158	1.39237	Mono treatments	CSN-38	0.0673632	0.112216	0.498412	1.79031	C	CBD	0.000962321	0.00340466	0.985218	1.16094	C	SN	0.112446	0.14295	0.350064	305.311	249.165	346.977	437.975	267.226	481.942	348.099	26.9953	421.701	651.901	586.785	622.444	710.521	534.904	588.043	17.1338	252.463	427.777	583.989
Vesicle-associated membrane protein-associated protein B/C		O95292;E5RK64	14	3	27456.6	145.21	1.19569	CBD	SN-38	5.42644e-05	6.80218e-05	0.999154	1.08375	CSN-38	Mono treatments	0.0910779	0.134888	0.433576	1.12232	CBD	C	0.0191194	0.0335181	0.71085	1.06538	C	SN	0.0612062	0.0939573	0.478217	49086.1	50868.1	50769.1	45962	52095.1	50884.8	49944.2	4.35361	39479.6	41465.3	42667.7	40911.7	44135.7	43202.9	41977.1	4.02503	45918.8	52022.7	50239.7
Leucine-rich repeat serine/threonine-protein kinase 1		Q38SD2;H0YEW1	9	1	228530	42.0191	1.33347	CBD	SN-38	5.43262e-05	6.80218e-05	0.999153	1.05636	CSN-38	Mono treatments	0.391257	0.338972	0.142224	1.20195	CBD	C	0.00526545	0.0128337	0.8914	1.10942	C	SN	0.0379545	0.067516	0.578446	39589.9	34226	33390.9	37241.7	33931.5	32346.1	35121	7.78495	31029.7	26077.3	28101.7	31332.1	25913	28522.3	28496	8.17607	40265.6	34641.8	40681
Coatomer subunit epsilon		O14579;M0QXB4;M0R061	17	3	34710.2	156.339	1.12135	Control	CSN-38	5.49305e-05	6.86909e-05	0.999139	1.08022	Mono treatments	CSN-38	0.000716696	0.00877708	0.98568	1.0504	C	CBD	0.0104364	0.0214279	0.808425	1.02603	C	SN	0.146826	0.172126	0.296209	7676.3	7517.71	7215.33	7056.44	7776.62	7158.81	7400.2	4.01935	7575.66	8329.1	8224.94	8001.77	8343.16	8051.66	8087.71	3.55459	7516.59	7901.27	8129.12
HEAT repeat-containing protein 1		Q9H583;Q5T3Q7;Q6P664	80	10	244538	441.801	1.23685	Control	SN-38	5.50303e-05	6.87282e-05	0.999137	1.02857	CSN-38	Mono treatments	0.41912	0.355016	0.131429	1.16134	C	CBD	0.000985486	0.00346925	0.984696	1.23685	C	SN	7.33573e-05	0.000820127	0.999926	2659.48	2981.52	3008.21	2653.15	2957.6	2920.51	2863.41	5.69246	2498.67	2939.46	2546.59	2518.86	2827	2846.79	2696.23	7.2644	2631.63	3088.57	2872.81
Dr1-associated corepressor	DRAP1	C9JCC6;Q14919;E9PQX9;E9PMW2;E9PNC7	8	3	23318.9	52.5145	1.45713	SN-38	CBD	5.65267e-05	7.05072e-05	0.999103	1.02184	Mono treatments	CSN-38	0.997776	0.57364	0.0500009	1.01138	C	CBD	0.797643	0.485696	0.0565728	1.44074	SN	C	9.3891e-05	0.000993126	0.999856	924.073	959.825	935.806	732.098	850.258	799	866.843	10.2808	1152.06	1195.93	1067.88	867.683	1035.78	984.062	1050.56	11.248	794.879	757.027	900.527
Oxysterol-binding protein 1		P22059	21	3	90276.1	135.124	1.34564	SN-38	CBD	5.72184e-05	7.12795e-05	0.999087	1.09163	Mono treatments	CSN-38	0.359016	0.320912	0.156315	1.33176	C	CBD	0.00183314	0.005589	0.964831	1.01042	SN	C	0.745185	0.473364	0.0606049	658.096	572.004	529.619	484.926	545.639	479.832	545.019	12.0631	681.155	664.498	694.247	700.451	695.758	659.673	682.63	2.52277	495.191	637.463	538.864
F-box/WD repeat-containing protein 10		Q5XX13	7	1	121271	39.3395	26.6911	CSN-38	SN-38	5.7998e-05	7.21591e-05	0.99907	5.80167	CSN-38	Mono treatments	0.00652395	0.0273554	0.875032	7.47768	CBD	C	0.00693835	0.0157676	0.861536	1.09676	C	SN	0.985414	0.54723	0.0500332	544.996	560.03	499.112	413.169	505.714	510.537	505.593	10.1334	57.2943	56.3598	0	0	0	0	18.9424	154.927	298.936	317.107	99.6508
DNA-dependent protein kinase catalytic subunit		H0YG84	2	1	10072.9	24.0939	1.18308	CSN-38	SN-38	5.84891e-05	7.2678e-05	0.999058	1.13083	CSN-38	Mono treatments	0.000781267	0.00910716	0.98413	1.03919	CBD	C	0.161796	0.164687	0.277241	1.05121	C	SN	0.0472788	0.0778835	0.532813	11879.9	11992.8	10304.9	10513.9	11994.8	11474.8	11360.2	6.72229	9693.15	9396.45	9413.62	9727.72	9519.08	9863.25	9602.21	1.95932	11062.1	10715.4	10715.2
Guanine nucleotide-binding protein G(I)/G(S)/G(T) subunit beta-1		P62873;B3KVK2;F6UT28;B1AKQ8;F6X3N5	16	2	38175.4	130.001	1.16077	CSN-38	Control	5.99138e-05	7.43542e-05	0.999026	1.08715	CSN-38	Mono treatments	0.00642473	0.027193	0.876517	1.09862	CBD	C	0.00288505	0.00809875	0.940512	1.03682	SN	C	0.144962	0.170571	0.298733	11442.7	11608	11168.5	10877.1	10220.4	11062.6	11063.2	4.42232	10368.2	9244	9608.98	10364.5	9520.05	10185.3	9881.84	4.90308	10981.4	10478.8	10662.5
Eukaryotic translation elongation factor 1 epsilon-1		O43324;C9J1V9;D6RBD7;H0YAL7	7	2	19867.6	51.9141	1.28757	CSN-38	Control	6.0316e-05	7.47588e-05	0.999016	1.13108	CSN-38	Mono treatments	0.0390454	0.0789906	0.610124	1.24319	CBD	C	0.00414315	0.0105239	0.9135	1.03353	SN	C	0.430591	0.343181	0.115598	11141.8	13113.6	12300.7	10630.7	12503.2	11552.3	11873.7	7.81016	9349.92	10256.5	9327.2	8838.87	10093.5	9320.03	9531.01	5.63198	10129.2	13553.6	11767.3
60S ribosomal protein L15		P61313;A0A2R8YEM3;E7EQV9;A0A2R8Y738;E7ENU7;E7EX53;E7ERA2	7	5	24260.2	71.18	1.22388	CSN-38	SN-38	6.06312e-05	7.50548e-05	0.999009	1.13104	CSN-38	Mono treatments	0.0130469	0.0404103	0.79396	1.0193	CBD	C	0.606376	0.409423	0.0770994	1.14213	C	SN	0.000337744	0.00236459	0.997452	60166.3	64389.8	65817.3	59829.8	70385.4	69051.5	64940	6.76608	49757.2	54384.5	53522.5	50042.2	56379.9	54277.5	53060.6	4.9497	57457.6	65319	60010.7
Protein phosphatase 1 regulatory subunit 14B		Q96C90	5	1	16025	40.7232	2.49681	Control	CSN-38	6.18466e-05	7.64629e-05	0.998981	2.05586	Mono treatments	CSN-38	0.000737668	0.00890967	0.985177	1.47475	C	CBD	0.0173407	0.0313228	0.727993	1.0323	C	SN	0.802677	0.492334	0.0562408	262.29	438.382	393.305	156.03	163.423	127.296	256.788	51.4518	705.151	689.963	652.925	482.423	592.266	603.799	621.088	13.1163	287.753	553.184	633.817
60S acidic ribosomal protein P0		P05388;F8VWS0;F8VU65;F8VW21;F8VZS0;G3V210;F8VPE8;F8VQY6;F8VRK7;F8VS58;F8VWV4;F8W1K8;F8VYN4	21	2	34444.7	218.684	1.23587	CSN-38	SN-38	6.25268e-05	7.72066e-05	0.998965	1.17284	CSN-38	Mono treatments	0.000965342	0.0102936	0.979718	1.07463	CBD	C	0.113819	0.127354	0.347567	1.03056	C	SN	0.330173	0.292658	0.152953	76015.7	83215.8	86678.7	75739.8	83115.9	82980.8	81291.1	5.43392	61502.4	71114.9	64680.4	61867	70054.5	65440.3	65776.6	6.14419	67968.7	83715.2	70559.3
Cathepsin D	CTSD	A0A1B0GVD5;A0A1B0GW44;A0A1B0GWE8;P07339;A0A1B0GV23;A0A1B0GVP3;C9JH19;F8WD96;F8W787;H7C1V0;A0A1B0GV01	25	1	44751.2	279.923	1.223	CSN-38	SN-38	6.36054e-05	7.84397e-05	0.99894	1.13539	CSN-38	Mono treatments	0.00966612	0.0344767	0.832447	1.08093	CBD	C	0.0470756	0.066117	0.533716	1.0679	C	SN	0.0228138	0.046941	0.678613	51651.2	56984.1	58052.3	52830.4	60199.7	62444.4	57027	7.31372	44646.7	48328.8	45301	44834.7	49658.2	47003.2	46628.8	4.40741	50838.7	56624.7	50271.1
NUT family member 2E	NUTM2E	B1AL46;A6NNL0;Q8IVF1;R4GNA6;A0A0A0MRB8;A0A075B6P9;A0A0A0MRQ8;Q5VT03	8	1	95233.7	42.1453	2.18034	SN-38	CSN-38	6.39662e-05	7.87857e-05	0.998931	1.83648	Mono treatments	CSN-38	0.000739818	0.00890967	0.985125	1.31026	C	CBD	0.0881112	0.105748	0.40092	1.11485	SN	C	0.296236	0.272636	0.169796	108.844	259.718	156.289	121.344	174.941	144.775	160.985	33.4718	373.046	290.307	382.711	420.196	309.53	330.225	351.002	14.0237	193.619	252.766	236.638
Ubiquitin-like modifier-activating enzyme 1		P22314;Q5JRR6;Q5JRR9;Q5JRS0;Q5JRS2;Q5JRS1	48	12	118933	452.447	1.13065	CSN-38	Control	6.43759e-05	7.91909e-05	0.998922	1.03103	CSN-38	Mono treatments	0.115712	0.155141	0.38168	1.09749	CBD	C	0.00132867	0.0043772	0.97676	1.09574	SN	C	0.000184492	0.001526	0.999268	55768.4	59239.4	59988	54463.5	60910.7	59984.6	58392.4	4.49603	57674.1	57764.8	55429.3	54886.9	56255.4	57528.2	56589.8	2.20642	55459.7	56263	58009.2
Eukaryotic translation initiation factor 3 subunit A		Q14152	59	10	166969	379.747	1.23284	Control	CSN-38	6.53852e-05	8.03318e-05	0.998898	1.1639	Mono treatments	CSN-38	0.000140887	0.00337698	0.998503	1.06495	C	CBD	0.137176	0.145131	0.309709	1.05358	C	SN	0.142684	0.169031	0.301871	10323.3	11662.8	11213.5	11415.8	11755.3	11390.6	11293.6	4.55268	12122	12870	12839.3	13448.4	14150.8	13860.2	13215.1	5.66405	11834.8	12958.1	12313.5
Enoyl-CoA hydratase		H0YFD6;P40939;A0A2R8Y4F5;A0A2R8YG21;A0A2R8Y688	42	12	87227.2	378.593	1.09989	CSN-38	Control	6.86783e-05	8.42723e-05	0.99882	1.02335	CSN-38	Mono treatments	0.252579	0.257141	0.21978	1.05084	CBD	C	0.013173	0.0253523	0.773432	1.09875	SN	C	3.9311e-06	0.000104711	1	30515.2	33095.1	31780.2	30121.8	33459.2	31513.9	31747.6	4.21729	31123.8	32455	31738.6	30857.6	32430.6	31681	31714.4	2.06579	29132	31321	31080.7
Protein argonaute-1	AGO1	A0A6I8PTZ8;Q9UL18;Q5TA58	13	1	102265	66.3817	2.01242	SN-38	CSN-38	6.90064e-05	8.45692e-05	0.998812	1.65567	Mono treatments	CSN-38	0.00535446	0.0248578	0.893205	1.54361	C	CBD	0.000148307	0.000818071	0.999555	1.00369	SN	C	0.996842	0.549262	0.0500016	551.518	428.146	465.97	533.303	532.234	171.471	447.107	31.987	997.614	911.498	1067.45	738.291	930.728	753.023	899.768	14.6095	590.506	499.259	593.071
CD226 antigen		J3QQW1;Q15762;J3QKM7;J3QR77	2	1	31653.2	10.7135	2.07268	SN-38	CSN-38	6.97104e-05	8.53254e-05	0.998795	1.55183	Mono treatments	CSN-38	0.086593	0.13074	0.444505	1.21071	C	CBD	0.10983	0.124437	0.354916	1.66053	SN	C	0.000924244	0.0047554	0.98607	889.927	759.515	504.624	851.094	596.35	590.276	698.631	22.4854	1672.45	956.28	1488.03	1769.52	1140.85	1661.1	1448.04	22.6297	883.14	500.995	667.533
WD repeat-containing protein 82		Q6UXN9	6	1	35478.3	31.5325	1.95742	Control	CSN-38	7.04092e-05	8.60734e-05	0.998778	1.61944	Mono treatments	CSN-38	0.000319009	0.00551524	0.994963	1.24539	C	CBD	0.0334734	0.0513799	0.604008	1.17411	C	SN	0.108337	0.139454	0.357746	398.644	357.065	563.203	393.165	309.4	650.198	445.279	29.6297	503.459	811.181	744.011	718.833	803.933	872.658	742.346	17.3701	528.857	730.484	621.492
POTE ankyrin domain family member I		P0CG38;A0A087X092;A0A0D9SFE8;A0A494C1H2	41	1	122936	374.556	1.18011	CSN-38	SN-38	7.18428e-05	8.77168e-05	0.998744	1.11941	CSN-38	Mono treatments	0.00533844	0.0248578	0.893465	1.09614	CBD	C	0.014067	0.0266089	0.762973	1.01123	C	SN	0.648153	0.43783	0.0711325	20767.3	22986	21580.6	20727.7	24759.8	22162.4	22164	6.92163	18017.7	18597.1	19457.6	18088.1	19609.9	18917.2	18781.3	3.57972	20138.7	22092.4	19773.3
Coiled-coil and C2 domain-containing protein 1A		Q6P1N0;K7EMP1	21	2	104462	107.115	1.43764	Control	CSN-38	7.32689e-05	8.93467e-05	0.998709	1.24417	Mono treatments	CSN-38	0.0113694	0.0374826	0.812276	1.27637	C	CBD	0.000988428	0.00347183	0.98463	1.05554	C	SN	0.0227343	0.046865	0.679265	3366.66	3513.51	3181.79	3202.55	2046.23	3260.63	3095.23	17.0676	4140.12	4386.15	4218.88	4117.19	4311.01	4120.82	4215.7	2.65353	3162.13	4139.27	3212.66
WD repeat-containing protein 35		Q9P2L0;F8WB94;H0Y6C0	35	2	135315	184.916	1.10721	CBD	SN-38	7.3658e-05	8.97098e-05	0.9987	1.03609	CSN-38	Mono treatments	0.204422	0.223972	0.261546	1.09515	CBD	C	0.00137994	0.00445584	0.975554	1.01101	C	SN	0.6375	0.43504	0.0725636	9234.41	9150.31	8771.8	9513.92	9481.18	9103.19	9209.13	2.96781	8493.76	7841.51	8693.79	8791.15	8279.82	8516.73	8436.13	4.03814	9306.98	9112.58	9371.95
Rab GDP dissociation inhibitor beta		P50395;Q5SX87;Q5SX86;Q5SX90;V9GYF8;Q5SX91;V9GYJ7	35	7	51119.6	395.869	1.12152	CSN-38	SN-38	7.38601e-05	8.98143e-05	0.998695	1.07449	CSN-38	Mono treatments	0.015572	0.0452853	0.768782	1.07154	CBD	C	0.0055118	0.0132896	0.886783	1.01494	C	SN	0.441479	0.348961	0.112395	74452.3	80148.6	79343.7	72200.8	79645.6	79620.3	77568.5	4.34723	67139.3	69716.6	68901.6	65677.3	73259.2	70287.3	69163.6	3.80689	72998.3	79458.5	74188.6
BTB/POZ domain-containing protein KCTD19		Q17RG1;J3QKV2;H3BVC0;J3KSZ9	11	3	106135	51.6801	1.67199	Control	CBD	7.39268e-05	8.98143e-05	0.998693	1.00909	CSN-38	Mono treatments	0.998459	0.57364	0.0500004	1.67199	C	CBD	2.33303e-05	0.000200037	0.999998	1.32184	C	SN	0.00106899	0.00523888	0.982797	307.637	345.574	335.347	390.441	569.504	329.265	379.628	25.5417	333.085	441.037	411.073	458.96	454.824	422.27	420.208	11.0663	296.137	329.051	266.257
ERO1-like protein alpha		Q96HE7;G3V3E6;G3V5B3;G3V2H0;G3V503	25	7	55248.1	201.05	1.16449	CSN-38	Control	7.43141e-05	9.01733e-05	0.998684	1.09854	CSN-38	Mono treatments	0.00400099	0.0214401	0.916337	1.09439	CBD	C	0.00348241	0.009341	0.927383	1.02567	SN	C	0.294844	0.271738	0.170546	13640	14510.9	14479.6	12750.2	14741.6	14972	14182.4	5.88036	12138.5	13052.9	12227.9	11813.8	13144	12573	12491.7	4.23732	13066.7	14321.6	12965.5
Unconventional myosin-Ib		O43795;E9PDF6;E7EQD9;H7C2Y7;A0A0U1RRI3;C9JYW1;C9K0I9	65	8	133012	534.956	1.13019	CBD	CSN-38	7.53233e-05	9.12516e-05	0.998659	1.09359	Mono treatments	CSN-38	0.00113859	0.0112612	0.975599	1.02339	CBD	C	0.361276	0.290958	0.139644	1.04481	C	SN	0.0583167	0.0910184	0.488488	17483.3	15817.1	17092.3	17207	17006.4	17081.4	16947.9	3.41479	18210.2	17242.8	17478.7	18647.8	17955	17948	17913.8	2.81221	19790.2	18214.8	19078.1
40S ribosomal protein S3a		P61247;D6RG13;D6RAT0;D6RB09;E9PFI5;H0Y8L7;H0Y9Y4;D6RAS7;D6R9B6;D6RED7;D6RI02;D6RGE0	27	1	30173.1	248.311	1.21057	Control	SN-38	7.54433e-05	9.12516e-05	0.998656	1.0417	CSN-38	Mono treatments	0.22815	0.239168	0.239587	1.16502	C	CBD	3.11723e-05	0.000252917	0.999995	1.21057	C	SN	6.24346e-05	0.000732883	0.999953	36675.4	38796.6	41037.6	36633.3	44625.2	43419.5	40197.9	8.45544	34736	38860.6	37449	36094.6	40544.2	39409.6	37849	5.74638	38594.5	38928	39386.4
Pirin		O00625	6	2	32227.5	47.1429	1.26451	SN-38	CBD	7.54816e-05	9.12516e-05	0.998655	1.07607	Mono treatments	CSN-38	0.320322	0.299316	0.175936	1.02772	C	CBD	0.560663	0.390648	0.0848104	1.23041	SN	C	2.80543e-05	0.00042304	0.999996	3969.68	3430.96	3460.74	4090.14	3653.34	3643.6	3708.08	7.23161	4437.45	4310.28	4379.08	4679.31	4294.91	4636.41	4456.24	3.69908	3606	3125.92	3955.95
40S ribosomal protein S13		P62277;J3KMX5;E9PS50	10	3	17222.3	74.5477	1.18697	CSN-38	SN-38	7.58698e-05	9.13895e-05	0.998646	1.12409	CSN-38	Mono treatments	0.00310367	0.0185254	0.933197	1.01298	CBD	C	0.707147	0.450149	0.0642245	1.09762	C	SN	0.00113709	0.00550383	0.98123	68123.9	74432.5	71454.6	65882.6	75244.3	72067	71200.8	5.0779	57644.7	62249.2	59550.6	58041	63162.4	59264.4	59985.4	3.74158	61420	71603.5	66759.8
28 kDa heat- and acid-stable phosphoprotein		Q13442;F8WBW6	9	4	20630	70.7757	1.16268	CSN-38	Control	7.58978e-05	9.13895e-05	0.998645	1.10549	CSN-38	Mono treatments	0.00776014	0.0301896	0.857315	1.0998	CBD	C	0.0131697	0.0253523	0.773471	1.00366	SN	C	0.858347	0.510816	0.0531733	36373.7	39735.5	39192.8	35330	40856.3	38233.1	38286.9	5.46966	31263.5	33688.4	34064	31834.9	33822.2	33629.4	33050.4	3.58925	33074.4	37826.8	35434
Obg-like ATPase 1		J3KQ32;Q9NTK5;C9JTK6	20	2	47166.2	174.699	1.20897	CBD	SN-38	7.59404e-05	9.13895e-05	0.998644	1.06928	CSN-38	Mono treatments	0.180425	0.205902	0.287135	1.0915	CBD	C	0.0302632	0.0474608	0.624165	1.10763	C	SN	0.00196218	0.00820147	0.961785	11530.5	13578.6	13132.3	12611.1	14006.5	13625.3	13080.7	6.86169	10898.6	11607.3	10918	10919	11582.2	10530.3	11075.9	3.8673	12269.4	14018	13714
Aflatoxin B1 aldehyde reductase member 2		O43488;H3BLU7;O95154	13	1	40045.3	87.9392	1.23346	CSN-38	SN-38	7.59681e-05	9.13895e-05	0.998643	1.15103	CSN-38	Mono treatments	0.00764818	0.0299967	0.858863	1.12107	CBD	C	0.013595	0.0259411	0.768441	1.01977	C	SN	0.525324	0.386272	0.0917435	11995.5	12575.1	13992.6	12455.8	13637.7	12029.7	12781.1	6.5754	9303.82	10245.1	10851.4	9627.44	10709.9	11434.1	10362	7.69999	10871.6	11396.1	11921.5
ATP-dependent RNA helicase DDX50		Q9BQ39;S4R3V4	33	1	83135.4	198.513	2.76282	CSN-38	Control	7.60936e-05	9.14284e-05	0.99864	1.2207	CSN-38	Mono treatments	0.322929	0.301065	0.174509	2.72237	CBD	C	0.000111056	0.000660775	0.999779	1.80426	SN	C	0.0135332	0.0327523	0.769165	255.554	456.801	685.417	368.517	706.226	352.512	470.838	39.4454	193.953	425.159	407.222	252.66	347.858	218.029	307.48	32.3013	399.599	527.755	421.865
Pre-mRNA-processing-splicing factor 8		I3L0J9	42	14	120215	279.007	1.18013	CSN-38	SN-38	7.65181e-05	9.18261e-05	0.99863	1.12587	CSN-38	Mono treatments	0.00199093	0.0149469	0.956194	1.07277	CBD	C	0.0859116	0.104127	0.406251	1.02202	C	SN	0.327905	0.291732	0.153998	19064.3	20906.6	20602.1	19161.9	21372.2	20265.1	20228.7	4.63828	16825.6	17841.9	16762.5	16867.8	17558	16990.8	17141.1	2.61568	17522.3	21160.5	19460.7
Protein MTO1 homolog_ mitochondrial		Q9Y2Z2;E7EWI1;H0YB81;H0YBI9;H0YC00	13	1	80762.4	70.5752	4.93282	Control	CSN-38	7.75813e-05	9.29882e-05	0.998604	1.94423	Mono treatments	CSN-38	0.0133051	0.040795	0.791261	3.2069	C	CBD	1.10716e-05	0.000108694	1	2.09883	C	SN	0.000180382	0.00151113	0.999304	22.8464	163.21	329.443	315.269	144.444	155.392	188.434	61.4561	353.549	253.286	458.393	483.004	570.08	538.916	442.871	26.941	149.943	226.13	358.442
26S proteasome regulatory subunit 7		P35998;C9JLS9	29	11	49033.1	236.469	1.23791	SN-38	CBD	7.78377e-05	9.31818e-05	0.998598	1.06314	Mono treatments	CSN-38	0.352902	0.317085	0.159204	1.16011	C	CBD	0.00605167	0.0142645	0.876939	1.06707	SN	C	0.0791645	0.112781	0.42355	23350	21421.2	21656	20760.2	22077.2	19561.6	21471	5.92284	27492.7	25464.7	23598.2	25272.4	23921.4	25770.8	25253.4	5.55543	22024.7	18975.8	21337.1
Histone-lysine N-methyltransferase SETD2		H7BXT4	9	1	154410	45.7067	1.83156	SN-38	CBD	7.92849e-05	9.47987e-05	0.998562	1.05033	Mono treatments	CSN-38	0.947559	0.562003	0.0505101	1.35752	C	CBD	0.039192	0.0575166	0.571848	1.34919	SN	C	0.00469156	0.0154053	0.902476	600.765	537.743	531.356	541.068	586.873	655.627	575.572	8.42156	747.478	786.255	712.814	876.95	694.121	874.835	782.076	10.1253	429.959	326.688	275.842
Carboxypeptidase Q		Q9Y646;E5RJA8;E5RH35;E5RJP8;E5RJZ7	10	1	52115.8	48.6131	4.68176	Control	CBD	7.94809e-05	9.49174e-05	0.998557	1.70653	Mono treatments	CSN-38	0.324299	0.302067	0.173765	4.68176	C	CBD	0.000338756	0.00150825	0.997437	1.36682	C	SN	0.0408247	0.0708851	0.563419	254.799	39.0695	44.9965	141.787	138.89	238.156	142.95	64.0979	200.284	460.065	387.672	331.336	366.583	519.922	377.644	29.2145	33.1221	110.326	32.0928
RNA transcription_ translation and transport factor protein		Q9Y224;G3V4C6;H0YJB9;G3V4E7	19	5	28182.2	157.47	1.10972	CSN-38	Control	8.11448e-05	9.67868e-05	0.998516	1.05279	CSN-38	Mono treatments	0.00383344	0.0209287	0.919384	1.06817	CBD	C	0.00704632	0.0159576	0.859721	1.03997	SN	C	0.0398638	0.0696485	0.568343	13641.4	14008.7	13854.3	14167.9	14903.2	14093.5	14111.5	3.05294	13350.1	12708.3	13218.1	13234.8	13207.9	13628.6	13224.6	2.25815	13528.6	13335.5	14173.6
Prohibitin-2		Q99623;J3KPX7;F5GY37;F5GWA7;F5H3X6;F5H0C5;F5H2D2	19	5	33296.4	176.909	1.15156	Control	SN-38	8.30441e-05	9.8932e-05	0.998468	1.0746	CSN-38	Mono treatments	0.00477635	0.0233382	0.902781	1.11792	C	CBD	0.00404181	0.0103468	0.915586	1.15156	C	SN	0.000115409	0.00111448	0.999757	22125.2	22825.2	22513.7	21348.3	22408.4	21549.9	22128.4	2.60044	19372	20077.8	20337.2	19694.3	20686.4	21554.3	20287	3.81847	19195.1	21172.5	21082
Ribosomal protein S6 kinase alpha-5		O75582;A0A3B3ISL8;G3V2D1;H0YJE1	7	1	90435.8	38.9317	3.83561	SN-38	CSN-38	8.54388e-05	0.000101661	0.998408	2.95515	Mono treatments	CSN-38	0.000493697	0.00701914	0.990984	1.07604	C	CBD	0.612505	0.411233	0.076163	1.71813	SN	C	0.00228497	0.00916003	0.954227	197.921	69.6693	226.736	49.6712	62.9159	47.9199	109.139	74.0871	481.599	532.835	422.156	386.199	315.352	373.545	418.614	18.7401	235.513	237.763	289.166
ATP-dependent RNA helicase A		Q08211	54	16	142270	465.562	1.09186	CSN-38	SN-38	8.56691e-05	0.000101812	0.998403	1.05751	CSN-38	Mono treatments	0.0103958	0.0355317	0.823593	1.02517	CBD	C	0.113676	0.127354	0.347826	1.03882	C	SN	0.00303299	0.0113466	0.93721	42186.4	44060.1	43591.3	40501.5	44514.2	42720.5	42929	3.41055	40730.1	38848.5	38924.8	39151.1	39151.9	39096.8	39317.2	1.78887	40882.8	44161.6	41767.2
All-trans-retinol 13_14-reductase		Q6NUM9;H7BZ16;H7BZ81;H7C3J0	10	1	67504	54.5553	1.67628	SN-38	CBD	8.6989e-05	0.000103147	0.998369	1.00613	Mono treatments	CSN-38	0.844924	0.529162	0.0545266	1.36165	C	CBD	0.0111504	0.0225939	0.798821	1.23107	SN	C	0.0213225	0.044705	0.691127	489.722	479.923	512.905	392.682	615.783	464.666	492.613	14.7839	552.093	664.856	587.898	568.267	640.111	712.048	620.879	9.9814	330.85	376.633	424.246
2-hydroxyacyl-CoA lyase 2	ILVBL	A1L0T0;M0R026;E9PJS0;E9PL44;M0QZX5;M0R1B5	18	3	68495.1	133.472	1.77914	CSN-38	Control	8.70028e-05	0.000103147	0.998369	1.32609	CSN-38	Mono treatments	0.00231372	0.0159492	0.94926	1.3273	CBD	C	0.0057466	0.0136602	0.882457	1.356	SN	C	0.0235806	0.0481014	0.672417	292.658	290.524	282.064	421.515	333.292	327.229	324.547	15.9902	246.641	186.87	233.679	335.465	202.901	278.591	247.358	21.8166	277.161	211.625	217.592
Hepatocyte nuclear factor 3-alpha		P55317	4	1	49376.1	23.7831	13.7886	SN-38	CSN-38	8.77924e-05	0.000103958	0.998349	7.56878	Mono treatments	CSN-38	0.0126948	0.0397922	0.797689	9.48564	C	CBD	2.07816e-05	0.000182161	0.999999	1.07759	SN	C	0.501588	0.376424	0.0969412	52.6329	79.0501	46.6607	106.582	0	0	47.4876	89.4692	773.058	715.973	569.879	729.371	494.603	645.837	654.787	16.1976	90.095	33.3834	53.9807
Squamous cell carcinoma antigen recognized by T-cells 3		Q15020;A0A499FI31;H0YHU8;A0A494C0L2;F8W667;F8VVK9;F8VZM2	30	2	110790	167.97	1.17994	SN-38	CBD	8.79626e-05	0.000104034	0.998345	1.06687	Mono treatments	CSN-38	0.207722	0.225552	0.25831	1.12875	C	CBD	0.00120748	0.0040597	0.979597	1.04535	SN	C	0.082143	0.11503	0.41573	1940.34	1923.4	2018.78	2286.99	1857.72	2022.48	2008.28	7.4683	2379.79	2322.6	2153.54	2453.48	2406.03	2201.15	2319.43	5.12437	1942.81	1906.95	2112.59
Thioredoxin		P10599	6	1	12022.7	42.4343	1.21966	CSN-38	Control	8.83876e-05	0.000104411	0.998334	1.11057	CSN-38	Mono treatments	0.0133517	0.0408599	0.790778	1.14951	CBD	C	0.00280044	0.00793657	0.942415	1.04695	SN	C	0.152519	0.175977	0.288732	416354	438095	447864	394323	476898	467494	440171	7.05965	365044	384913	382336	343808	400223	390719	377840	5.37071	385649	433905	400407
V-type proton ATPase subunit B_ kidney isoform		P15313;C9JL73;C9JNS9;C9JZ02	23	2	57232.4	169.627	1.20714	CSN-38	Control	8.89601e-05	0.000104961	0.99832	1.04565	CSN-38	Mono treatments	0.0681342	0.112695	0.495991	1.1392	CBD	C	0.00874463	0.0187444	0.832742	1.16968	SN	C	0.00372957	0.0132044	0.922111	3779.37	3831.68	3821.22	3843.69	3700.94	3727.05	3783.99	1.55825	3389.72	3538.63	3778.73	3605.95	3650.86	4035.55	3666.57	6.04537	3928.97	3350.92	3585.11
Erlin-2	ERLIN2	E5RHW4;O94905;E5RJ09	15	3	37953.6	148.461	1.13621	Control	CSN-38	8.92337e-05	0.000105037	0.998313	1.01549	Mono treatments	CSN-38	0.557745	0.424179	0.0918287	1.13269	C	CBD	0.00195587	0.00589909	0.961933	1.10541	C	SN	6.79558e-05	0.000778828	0.99994	7555.27	7901.42	7609.09	7942.28	7965.71	7756.68	7788.41	2.26354	8126.13	7926.98	7603.48	7878.68	8358.54	8139.06	8005.48	3.26167	8300.73	8051.16	8511.51
YjeF N-terminal domain-containing protein 3	YJEFN3	A6XGL0	3	1	33041.5	14.4673	1.72727	SN-38	CBD	8.92387e-05	0.000105037	0.998313	1.11737	Mono treatments	CSN-38	0.662258	0.468078	0.0729093	1.48847	C	CBD	0.00989494	0.0206906	0.815959	1.16043	SN	C	0.0970716	0.129926	0.380585	1234	1455.25	1261.66	1130.04	1210.73	1094.74	1231.07	10.301	2006.54	1648.12	1840.5	1779.34	1602.84	1576.89	1742.37	9.48355	1124.08	1078.63	1240.85
Chromosome-associated kinesin KIF4B		Q2VIQ3	28	2	141917	129.895	1.41456	CSN-38	SN-38	8.96908e-05	0.000105401	0.998301	1.31851	CSN-38	Mono treatments	0.000677883	0.00851437	0.98661	1.1446	CBD	C	0.0200642	0.0348941	0.7022	1.00097	C	SN	0.95539	0.538954	0.0503108	1591.7	1628.24	1425.09	1245.53	1784.17	1239.4	1485.69	14.8279	1264.99	1112.24	968.795	1045.35	894.515	1015.79	1050.28	12.1974	1131.11	1242.53	1143.16
ERC protein 2		O15083;H7C4G9	26	2	110729	154.779	1.08428	CSN-38	Control	8.97623e-05	0.000105401	0.998299	1.04759	CSN-38	Mono treatments	0.00191502	0.0146841	0.957858	1.04254	CBD	C	0.0101328	0.0209428	0.812622	1.0275	SN	C	0.0674774	0.100744	0.457477	13152.6	13450.3	13571.2	12988.6	13096	12791	13175	2.20434	12478.6	13123.4	12414.3	12222.8	12189.6	12481.4	12485	2.70094	12513.1	12971.6	12417.9
Cytoplasmic FMR1-interacting protein 1		Q7L576;A0A087WU52;A0A087WWL1;A0A0G2JRV9;A0A0G2JRX2;H0YL50;A0A087WVZ5;A0A0G2JQH3	48	1	146837	287.757	1.60163	Control	CSN-38	9.06358e-05	0.000106299	0.998277	1.49109	Mono treatments	CSN-38	0.000175854	0.00395637	0.997884	1.12053	C	CBD	0.0765788	0.0955882	0.430592	1.03144	C	SN	0.542364	0.39451	0.0882864	1221.56	1999.03	1811.74	997.654	2032.87	1511.25	1595.69	26.6654	2479.04	2551.56	2556.51	2303.91	2384.64	2591.13	2477.8	4.54441	2007.77	2621.18	2462.14
ATP synthase-coupling factor 6_ mitochondrial		P18859;A8MUH2	9	4	12587.5	61.9093	1.1652	Control	CBD	9.08356e-05	0.000106406	0.998272	1.00575	Mono treatments	CSN-38	0.838083	0.526474	0.0549423	1.1652	C	CBD	9.28661e-05	0.000583132	0.99986	1.08866	C	SN	0.0100762	0.0264482	0.813413	12948.5	13570.4	14074.1	12312.3	14136.9	13776.5	13469.8	5.27657	14493.9	14871.1	13249.1	13249.9	14051.1	14128.6	14007.3	4.67943	13032.8	13765.4	12938.5
Tetratricopeptide repeat protein 39A	TTC39A	E9PHX9;F6WE04;Q5SRH9	1	1	12669.7	5.3788	1.38888	SN-38	CBD	9.26742e-05	0.000108374	0.998225	1.15907	Mono treatments	CSN-38	0.162159	0.192682	0.30944	1.00612	C	CBD	0.925	0.530746	0.0508806	1.38043	SN	C	0.000642506	0.00371538	0.992073	798.708	758.507	762.179	666.226	736.87	701.932	737.404	6.40169	824.062	992.92	1003.28	962.112	1089.92	1090.75	993.84	9.91431	842.618	676.011	736.03
Bcl-2-like protein 2		Q92843;G3V4B7;G3V5A9;H0YJC7	2	1	20860.5	10.0047	2.90593	SN-38	CSN-38	9.27365e-05	0.000108374	0.998224	2.18301	Mono treatments	CSN-38	0.00323153	0.0186365	0.93071	1.36339	C	CBD	0.0310953	0.0484561	0.618776	1.45977	SN	C	0.0025476	0.00992863	0.948164	86.6381	424.428	197.372	275.375	376.75	444.198	300.793	46.7389	783.061	876.852	819.273	751.884	1035.35	978.081	874.084	12.8474	562.345	483.107	320.946
Bifunctional heparan sulfate N-deacetylase/N-sulfotransferase 3		O95803	5	1	101587	25.4656	1.52394	CSN-38	SN-38	9.34539e-05	0.000109083	0.998205	1.36337	CSN-38	Mono treatments	0.000586089	0.00794644	0.988802	1.0608	CBD	C	0.538989	0.381641	0.0889537	1.16473	C	SN	0.0559736	0.0886094	0.497186	978.362	1105.93	1026.55	978.358	1031.57	1113.73	1039.09	5.71461	597.564	771.912	753.121	561.063	721.076	686.314	681.842	12.521	723.203	1005.7	864.271
Calcium-binding and coiled-coil domain-containing protein 1		Q9P1Z2	4	1	77792.6	19.9665	1.21488	CBD	SN-38	9.41777e-05	0.000109797	0.998187	1.0146	CSN-38	Mono treatments	0.706234	0.482152	0.0669806	1.18066	CBD	C	0.00311252	0.00855882	0.935448	1.02898	C	SN	0.344248	0.299394	0.146704	17988	19602	20012.7	17533.2	19589.9	18135.6	18810.2	5.54668	16801.6	17481	16525.4	15920	17244.9	16472.2	16740.9	3.37692	19683.2	22788	20260.8
Alpha-taxilin		P40222	15	2	62233.4	73.7504	1.27124	SN-38	CSN-38	9.48792e-05	0.000110484	0.998169	1.18551	Mono treatments	CSN-38	0.00255479	0.0169271	0.944226	1.0986	C	CBD	0.0516557	0.0709758	0.514172	1.05217	SN	C	0.193971	0.206431	0.24292	2182.25	2303.81	2029.91	1945.47	2139.98	1742.85	2057.38	9.60751	2736.17	2709.17	2427.73	2699.26	2521.57	2598.64	2615.42	4.67392	2380.82	2293.53	2473.33
RuvB-like 1		Q9Y265;E7ETR0;H7C4G5;J3QLR1;H7C4I3	24	10	50570.3	235.892	1.17363	CSN-38	SN-38	9.50735e-05	0.000110579	0.998164	1.10259	CSN-38	Mono treatments	0.0165901	0.0472257	0.759326	1.07719	CBD	C	0.0405785	0.058844	0.564671	1.04798	C	SN	0.0576259	0.0903719	0.491017	29577.6	32030	31718.5	28460.4	31979.3	31657.2	30903.8	4.88285	24461	27349.4	26382	25843.5	27676.9	26278.3	26331.9	4.35943	27974	32566.6	29841.1
Septin-9		Q9UHD8;A0A6Q8PHC2;K7EK18;K7EL40;K7EIE4;K7EQD7;K7ER52;K7EJZ2;K7EKN4;K7EN52;K7ENQ5;K7ER14;K7ENL0;K7EPY1;K7EQ08;K7EJ51	30	7	65686.7	253.408	1.2851	Control	CSN-38	9.60326e-05	0.000111504	0.998139	1.08455	Mono treatments	CSN-38	0.119664	0.158848	0.374417	1.25207	C	CBD	0.000236288	0.00116569	0.998753	1.12461	C	SN	0.0105476	0.0272116	0.806906	12496.2	15442	15383.1	14948.4	16665.6	16236.6	15195.3	9.62183	14983.1	18063.5	17299.4	17005.4	18707.1	18124.3	17363.8	7.58481	13638.4	15500.5	15166.1
Stomatin-like protein 2_ mitochondrial		Q9UJZ1;A0A087WYB4	18	5	38648.2	172.556	1.11627	CSN-38	Control	9.60965e-05	0.000111504	0.998137	1.05751	CSN-38	Mono treatments	0.00322882	0.0186365	0.930763	1.05448	CBD	C	0.034878	0.0528002	0.595695	1.05665	SN	C	0.00584703	0.0181074	0.880628	18159.9	18465.2	17939.2	18699	18698.6	18002.6	18327.4	1.8569	17425.1	16680.1	17120	18261.2	17208	17396.8	17348.5	3.00604	17789.3	16779.5	17578.8
Far upstream element-binding protein 1		Q96AE4;E9PEB5;C9JSZ1	27	6	67731.6	224.827	1.18802	CSN-38	SN-38	9.63638e-05	0.000111683	0.998131	1.10228	CSN-38	Mono treatments	0.0299222	0.0679915	0.660503	1.07622	CBD	C	0.0383924	0.0566359	0.57609	1.07374	C	SN	0.0162976	0.0371062	0.73862	26154	30515.2	29798.8	28411.4	30715.3	31228.8	29470.6	6.43126	24440.1	25964.8	24221	23275.7	25860.7	25076	24806.4	4.16829	27358.7	29362.9	27794.3
Glycogen [starch] synthase_ muscle		P13807	16	1	84584.1	96.7583	1.19931	CSN-38	Control	9.93291e-05	0.000114984	0.998054	1.05216	CSN-38	Mono treatments	0.152381	0.185026	0.322585	1.17833	CBD	C	0.00029502	0.00136619	0.998041	1.10139	SN	C	0.0047682	0.0155527	0.900971	4545.97	4056.5	4706.85	3996.53	4350.87	4005.69	4277.07	7.11832	4000.4	4152.98	3758.5	3760.24	3712.38	4182.66	3927.86	5.38961	4166.81	4673.72	4364.93
Vacuolar protein sorting-associated protein 52 homolog		Q8N1B4	6	1	82563.5	30.2206	2.65665	SN-38	CSN-38	0.00010045	0.000116144	0.998025	2.06134	Mono treatments	CSN-38	0.00295009	0.0183023	0.936225	1.01865	CBD	C	0.994409	0.550146	0.0500049	1.84595	SN	C	0.00118853	0.00568071	0.980038	657.121	422.685	418.854	893.001	353.586	449.809	532.509	38.4227	1745.25	1247.48	1688.48	1443.09	956.562	1407.3	1414.69	20.5583	1147.79	673.249	962.82
60S ribosomal protein L24	RPL24	C9JNW5;C9JXB8;P83731	7	3	17656.7	53.5223	1.16984	Control	SN-38	0.000101877	0.000117656	0.997988	1.04102	CSN-38	Mono treatments	0.214409	0.230428	0.251939	1.04811	C	CBD	0.145588	0.152376	0.297882	1.16984	C	SN	0.000148704	0.00135584	0.999552	41310.1	43229	44092.5	41491.8	44602.2	43635.5	43060.2	3.17154	37338.7	40993.8	39456.2	36607.9	40971.4	39191.3	39093.2	4.6519	40026.5	45845.7	42257.1
Ras-related protein Rab-3D		O95716	16	2	24495.3	133.397	1.15526	SN-38	CBD	0.000102316	0.000118022	0.997977	1.0098	CSN-38	Mono treatments	0.776871	0.505886	0.0595423	1.03137	C	CBD	0.20069	0.193826	0.236656	1.12013	SN	C	4.05175e-05	0.000540319	0.999987	8948.82	9624.67	9559.56	8731.84	10303.2	8894.43	9343.75	6.38257	9898.06	10324	10144.7	9457.17	9854.02	9840.15	9919.68	2.98747	7885.38	8875.7	8806.91
Gamma-tubulin complex component 2		Q9BSJ2;F2Z2B9;B3KTU7	31	5	103162	171.227	1.3431	CBD	Control	0.000102434	0.000118022	0.997974	1.14068	Mono treatments	CSN-38	0.0896079	0.133423	0.4371	1.3431	CBD	C	0.00190492	0.00577205	0.963135	1.05996	SN	C	0.142018	0.168625	0.3028	1067.03	968.849	945.035	1033.76	961.762	1041.6	1003.01	5.03721	1018.77	944.591	994.535	1028.15	1067.6	1002.18	1009.3	4.03677	1362.99	1534.98	1257.01
Casein kinase II subunit beta		P67870;Q5SRQ6;Q5SRQ3;A0A0G2JM12;N0E472;A0A0G2JM58;N0E644	11	1	25284.7	98.2632	1.18967	SN-38	Control	0.000103441	0.000119041	0.997947	1.0141	CSN-38	Mono treatments	0.570772	0.42867	0.0890474	1.1249	CBD	C	0.0119503	0.023914	0.788475	1.18967	SN	C	0.00086143	0.00449115	0.987459	12523.5	13426.6	13513	12485.3	13861.8	13185.4	13165.9	4.22753	13159.6	14088.2	14017.9	13159.3	13009	12643.4	13346.2	4.34208	11996.9	13770.7	12856.5
Protein mago nashi homolog		P61326;Q96A72;F5H6P7;F5H6N1;F5H3U9	8	1	17220.7	68.7561	1.20904	CSN-38	SN-38	0.000104217	0.000119794	0.997927	1.15793	CSN-38	Mono treatments	0.00106841	0.0107224	0.977263	1.06753	CBD	C	0.0450679	0.0638913	0.542845	1.01943	C	SN	0.551081	0.398092	0.086601	19475.1	21947.2	22320.2	20379.1	21398.1	23507.4	21504.5	6.66429	16972.1	20032.5	16700.2	16571.5	18521	17921.5	17786.5	7.5102	18232.5	20346.2	18839.2
Choline O-acetyltransferase		P28329;A0A1W2PP46	4	1	83904.6	19.2346	Infinity	SN-38	CBD	0.000105182	0.000120762	0.997902	Infinity	Mono treatments	CSN-38	0.0724412	0.11673	0.482911	Infinity	C	CBD	0.340893	0.279939	0.148158	9.19717	SN	C	0.0140419	0.0336037	0.76326	0	0	0	0	0	0	0	#DIV/0!	77.553	75.7991	15.267	0	41.762	40.8588	41.8733	74.6566	0	0	0
Septin-8		Q92599;A6NFQ9;A6NMH6;F8W8I8;A0A087X142;C9JV02;C9J4G8;A0A0A0MRP8	22	1	56269.6	142.188	1.60804	Control	CBD	0.000105617	0.00012112	0.997891	1.03833	Mono treatments	CSN-38	0.687127	0.475947	0.0694256	1.60804	C	CBD	0.00024601	0.00119563	0.998643	1.31858	C	SN	0.000569656	0.003415	0.993501	672.708	818.614	716.628	535.151	484.99	675.594	650.614	18.7562	723.034	760.653	729.595	657.958	882.035	700.916	742.365	10.2979	478.736	758.369	614.668
Fanconi anemia group D2 protein	FANCD2	A0A6Q8PFY3;Q9BXW9;H7BZJ7	16	2	161676	86.6643	5.47641	Control	CBD	0.000106043	0.000121467	0.997879	1.33859	CSN-38	Mono treatments	0.192473	0.215448	0.273814	5.47641	C	CBD	0.000102488	0.000617277	0.99982	2.4952	C	SN	0.00617074	0.0188714	0.874817	171.472	47.8338	95.0721	142.433	88.2163	133.453	113.08	39.322	152.054	54.2301	134.138	224.808	49.6693	81.5154	116.069	58.2714	62.4531	20.0989	42.8973
Ribonucleoside-diphosphate reductase large subunit		P23921;E9PL69;E9PP77;H0YCY7	35	3	90982.8	210.449	2.56421	SN-38	CBD	0.000107757	0.000123145	0.997835	1.45042	Mono treatments	CSN-38	0.356459	0.318962	0.157514	2.19707	C	CBD	0.00270907	0.00773136	0.944482	1.1671	SN	C	0.365593	0.310519	0.137935	499.035	362.707	333.116	473.673	279.865	218.04	361.073	30.2246	991.239	641.626	847.742	852.412	442.38	745.876	753.546	25.4957	478.833	233.828	315.766
Deoxyribonuclease-1-like 1		P49184;A6QRJ0	3	2	34235	14.9268	1.83262	SN-38	CBD	0.00010776	0.000123145	0.997835	1.40836	Mono treatments	CSN-38	0.0864981	0.130718	0.444743	1.38688	C	CBD	0.00785944	0.0173256	0.84645	1.3214	SN	C	0.0511747	0.0829764	0.516146	240.189	356.834	380.223	217.776	341.037	328.803	310.81	21.2526	425.232	646.298	724.708	675.322	425.616	501.237	566.402	23.3296	258.452	243.325	339.097
Rho GTPase-activating protein 29		Q52LW3;F8VWZ8	14	3	143604	73.5156	1.33924	CSN-38	Control	0.000108172	0.000123472	0.997824	1.1425	CSN-38	Mono treatments	0.0717758	0.116441	0.484885	1.30578	CBD	C	0.00146565	0.00466414	0.973531	1.03863	SN	C	0.562969	0.402296	0.0843891	5956.39	6922.53	6220.22	5137.95	5523.25	5534.67	5882.5	10.7664	4639.67	5592.12	4562.07	4145.6	4218.89	4214.28	4562.11	11.9224	5678.7	6808.78	6201.88
Sine oculis-binding protein homolog	SOBP	A7XYQ1;A0A0C4DGT7	4	1	93912.5	20.0297	2.6199	Control	CSN-38	0.000109709	0.000125081	0.997783	1.53481	Mono treatments	CSN-38	0.113608	0.153728	0.385654	2.26605	C	CBD	0.00179591	0.00549257	0.965711	1.36919	C	SN	0.00485449	0.0157066	0.899285	237.201	204.029	243.951	248.979	87.5696	212.329	205.676	29.4382	437.426	410.572	335.472	338.346	341.742	497.764	393.554	16.9235	212.816	289.604	480.298
Rho-associated protein kinase 2		O75116;E9PF63;D6REE7;Q14DU5;C9JFJ0	33	2	162041	164.337	1.16758	CSN-38	SN-38	0.00011299	0.000128542	0.997697	1.08982	CSN-38	Mono treatments	0.0371313	0.076943	0.619883	1.08282	CBD	C	0.0274057	0.0441793	0.643643	1.05529	C	SN	0.0440769	0.0746253	0.547488	11323.6	11806	11710	10652.6	12347.9	12314.1	11692.4	5.47166	9901.49	10153.6	10110.8	9282.85	10468.6	10167.9	10014.2	4.01037	10894.3	12450.3	11240.6
Eukaryotic translation initiation factor 3 subunit H	EIF3H	B3KS98;O15372;A0A087WZK9;E5RGU4;E5RFH0;E5RFW7;E5RH59;E5RHC7	24	2	41752.5	173.219	1.34798	Control	CSN-38	0.000113006	0.000128542	0.997696	1.09656	Mono treatments	CSN-38	0.0529253	0.0971615	0.548982	1.23233	C	CBD	0.00225126	0.00664704	0.955011	1.22626	C	SN	0.00280253	0.0106724	0.942368	1883.24	2317.67	2372.88	2202.63	2399.86	2297.94	2245.7	8.47413	2080.3	2691.29	2406.51	2461.18	2646.38	2526.08	2468.62	8.85996	2078.86	2457.67	2394.68
3-ketoacyl-CoA thiolase_ mitochondrial		K7ER88	2	1	7826.87	16.6659	5.53623	SN-38	CSN-38	0.00011407	0.000129603	0.997668	4.13289	Mono treatments	CSN-38	0.000171522	0.00390661	0.997964	1.04693	CBD	C	0.807624	0.489731	0.0559236	2.12345	SN	C	0.0249601	0.0503909	0.661647	465.614	827.188	324.183	813.76	681.041	392.127	583.986	37.4913	1780.25	1563.6	3195.87	4595.06	3657.3	4606.39	3233.08	41.0807	1854.18	1505.74	645.647
Laminin subunit alpha-4	LAMA4	A0A0A0MQS9;A0A0A0MTC7;Q16363;A0A494C139;H0YAP9	24	1	205192	145.338	1.71822	CBD	SN-38	0.000114791	0.000130271	0.997649	1.23621	CSN-38	Mono treatments	0.0913107	0.134976	0.433023	1.53939	CBD	C	0.0130363	0.0252678	0.77507	1.11617	C	SN	0.388325	0.322054	0.129437	438.673	413.414	367.47	344.505	326.284	391.194	380.257	11.1488	201.083	185.399	236.913	206.496	242.602	285.448	226.323	16.026	251.17	465.783	444.798
5'-3' exoribonuclease 2		Q9H0D6	36	3	109495	230.385	1.15008	SN-38	CSN-38	0.00011495	0.0001303	0.997645	1.08858	Mono treatments	CSN-38	0.0276808	0.0652997	0.674608	1.06993	C	CBD	0.0125574	0.024656	0.780894	1.04656	SN	C	0.0185011	0.0406137	0.716676	5293.44	5403.35	4931.78	4834.25	4733.02	4542.83	4956.45	6.69044	5892.92	5672.36	5738.89	5809.12	5386.3	5702.2	5700.3	3.03665	5171.88	5065.74	5272.77
S-adenosylhomocysteine hydrolase-like protein 1		O43865	21	3	60035.1	128.615	1.47943	SN-38	CSN-38	0.000115987	0.000131325	0.997617	1.26423	Mono treatments	CSN-38	0.0477682	0.0903017	0.569963	1.08874	C	CBD	0.261548	0.232793	0.190151	1.29533	SN	C	0.000212324	0.00166489	0.999005	527.306	640.521	663.066	535.706	463.381	515.754	557.622	13.8967	907.469	714.633	833.564	866.29	800.653	827.158	824.961	7.9224	647.408	544.514	721.89
Polypyrimidine tract-binding protein 3		O95758;B1ALY4	22	2	59974.8	166.938	1.17731	Control	CSN-38	0.000118652	0.000134187	0.997547	1.12201	Mono treatments	CSN-38	4.38988e-05	0.0018724	0.999805	1.05196	C	CBD	0.124983	0.136088	0.328455	1.04664	C	SN	0.217973	0.224774	0.221715	3323.37	3476.57	3454.81	3156.43	3536.32	3502.3	3408.3	4.20506	3803.96	3889.08	3791.37	3639.25	4208.85	3670.49	3833.83	5.35733	3634.51	3879.27	3857.6
[Histone H3]-trimethyl-L-lysine(4) demethylase	KDM5B	A0A3B3IS40;A0A3B3IT25;A0A3B3ITE7;Q9UGL1;A0A3B3ITA8;A0A3B3ISE6;A0A3B3ITJ7;B3KV94;A0A3B3ITA9;A0A3B3IT85;A0A3B3IS31;A0A3B3ITR3;A0A3B3ISK2	48	3	178248	248.29	1.27132	SN-38	CBD	0.000119447	0.000134931	0.997525	1.02476	Mono treatments	CSN-38	0.756261	0.498569	0.0614648	1.20291	C	CBD	0.000292487	0.001363	0.998074	1.05688	SN	C	0.0741746	0.107628	0.437363	712.596	929.139	686.162	738.737	694.344	762.767	753.958	11.9898	896.09	838.649	825.313	951.61	845.5	832.384	864.924	5.7067	703.709	709.389	700.929
Calcium uptake protein 3_ mitochondrial		Q86XE3;H0YAN7	12	1	60996.6	73.3347	2.30575	SN-38	CBD	0.00012113	0.000136674	0.997481	1.35841	Mono treatments	CSN-38	0.341508	0.311576	0.164791	2.0287	C	CBD	0.0017395	0.00538716	0.967046	1.13657	SN	C	0.414776	0.336834	0.120502	220.247	119.254	119.155	105.911	125.485	212.473	150.421	34.2589	398.883	260.672	245.941	207.104	237.083	360.575	285.043	26.7926	153.516	194.434	98.0037
V-set and immunoglobulin domain-containing protein 10		Q8N0Z9	1	1	60015.3	4.7429	4.69213	CSN-38	SN-38	0.00012201	0.000137509	0.997457	2.48588	CSN-38	Mono treatments	0.0077922	0.0301896	0.856873	1.4998	C	CBD	0.0940925	0.111017	0.387113	4.16197	C	SN	0.00147403	0.00653746	0.973333	1242.23	790.812	895.073	1072.05	814.199	491.382	884.292	29.119	334.37	152.158	195.473	314.703	32.4449	101.629	188.463	62.9948	874.867	243.349	408.569
Serine/threonine-protein kinase MRCK gamma		Q6DT37	35	2	173885	203.304	2.42073	SN-38	CBD	0.0001227	0.000137902	0.997439	1.66731	Mono treatments	CSN-38	0.0823513	0.126197	0.455355	1.5361	C	CBD	0.0233514	0.0387724	0.674253	1.5759	SN	C	0.00418264	0.0141856	0.912692	250.655	186.451	188.092	314.297	147.984	84.9781	195.409	40.7887	419.746	405.87	440.887	402.498	628.632	469.118	461.125	18.588	134.312	206.807	275.517
Zinc finger protein 532		Q9HCE3;K7ELQ2;K7EN67	11	1	144091	48.7786	1.48254	Control	CBD	0.000122777	0.000137902	0.997437	1.12004	Mono treatments	CSN-38	0.281486	0.27591	0.199331	1.48254	C	CBD	0.000650462	0.00249934	0.991914	1.14904	C	SN	0.0269185	0.0530569	0.647126	919.738	1391.11	1377.17	1088.4	1158.52	1235.96	1195.15	15.0508	1553.84	1842.26	1439.11	1373.35	1456.09	1384.9	1508.26	11.6568	1061.74	1275.54	1439.95
Vinculin		P18206;A0A096LPE1	57	10	124370	439.27	1.14542	CBD	SN-38	0.00012278	0.000137902	0.997436	1.05284	CSN-38	Mono treatments	0.207864	0.225552	0.258172	1.13935	CBD	C	0.000484095	0.00195981	0.99508	1.00533	C	SN	0.808321	0.494404	0.0558796	15371.9	17268.5	17277.3	17054.1	19036.2	17622.2	17271.7	6.79799	14558	15607	15359.5	14471.9	16421.4	15339.6	15292.9	4.70899	16785.1	18991.1	16756.1
Phenylalanine--tRNA ligase beta subunit		Q9NSD9	20	4	66743	138.119	1.31226	CSN-38	SN-38	0.000123686	0.000138761	0.997412	1.18642	CSN-38	Mono treatments	0.0146209	0.0436988	0.777961	1.20786	CBD	C	0.0177515	0.0318598	0.723928	1.00353	C	SN	0.939567	0.534488	0.050571	6448.7	6276.78	8079.23	6893.91	6253.34	6545.19	6749.53	10.2452	4733.39	5210.93	5330.96	4903.62	5530.95	5150.86	5143.45	5.60521	5343.33	7355.7	5990.56
Regulator of nonsense transcripts 1		Q92900	50	5	125657	335.493	1.22484	Control	CSN-38	0.000124459	0.000139355	0.997392	1.08502	Mono treatments	CSN-38	0.0183012	0.0496271	0.744211	1.15168	C	CBD	0.000192965	0.00100499	0.999192	1.10693	C	SN	0.00784469	0.0224497	0.846685	3682.8	4279.27	3802.59	3497.83	3268.18	3961.15	3748.64	9.45197	3788.23	4174.78	4109.2	4096.51	4331.08	4387.93	4147.95	5.11858	3928.17	3965.36	4004.45
Methionine aminopeptidase 2		P50579;F8VQZ7;F8VRR3;G3V1U3;F8VSC4;F8VY03;F8VZX9	12	1	53747.1	69.0677	2.34883	Control	CBD	0.000124634	0.000139355	0.997387	1.22551	Mono treatments	CSN-38	0.586953	0.435615	0.0857741	2.34883	C	CBD	0.000757555	0.00281179	0.989699	1.2337	C	SN	0.122298	0.151162	0.332868	245.942	243.041	309.245	217.133	326.579	393.963	289.317	22.9116	402.846	506.048	358.279	295.802	611.169	615.407	464.925	28.7854	181.241	241.45	333.17
Rab GTPase-binding effector protein 1		Q15276;K7ENJ9;A0A087WZZ3;I3L2B8;I3L456	35	2	99689.8	200.929	1.31919	CSN-38	Control	0.000124726	0.000139355	0.997384	1.14817	CSN-38	Mono treatments	0.0198221	0.0524317	0.731515	1.23292	CBD	C	0.00419548	0.010643	0.912429	1.06498	SN	C	0.221605	0.227454	0.218772	6531.62	6376.51	5952.31	5114.74	6162.09	5620.55	5959.64	8.78587	5103.82	5444.46	4550.51	4394.1	4720.56	4653.59	4811.17	8.11216	5555.79	6553.87	5936.8
Ribosomal protein S6 kinase delta-1		Q96S38;F6RJM5;F5H7T0;A0A087X1U5	28	4	119595	182.887	1.42672	CBD	SN-38	0.000124783	0.000139355	0.997383	1.13352	CSN-38	Mono treatments	0.166085	0.195492	0.304411	1.30125	CBD	C	0.00551658	0.0132896	0.886695	1.09642	C	SN	0.192923	0.205762	0.243922	57080.9	65250.3	59541.2	46273.9	54007.3	52162.4	55719.3	11.6891	43513.6	48242.8	40557.2	34002	38771.3	37986.4	40512.2	12.1211	59373.7	70356.3	62458.8
Pyridoxal kinase		O00764;F2Z2Y4;A8MV33	16	2	35330.5	131.375	1.45848	CBD	SN-38	0.000126094	0.000140659	0.997348	1.17553	CSN-38	Mono treatments	0.146744	0.18117	0.330599	1.37019	CBD	C	0.000786326	0.00287978	0.989087	1.06444	C	SN	0.277922	0.261427	0.180096	12001.9	9218.91	10395.7	14026.4	15559.7	15335.8	12756.4	20.6755	8747.75	9399.65	8427.81	7855.82	9465.66	9070.62	8827.89	6.99019	12555.1	13061.2	11547.3
Fanconi anemia group A protein		O15360;F5H8D5;H3BRX3;H3BT53;Q0VAP4;H3BNS0;H3BQW7;H3BS03;H3BSA3;H3BSI9	18	2	164943	110.01	1.85684	SN-38	CSN-38	0.00012726	0.000141798	0.997316	1.42967	Mono treatments	CSN-38	0.0867841	0.130932	0.444029	1.66915	C	CBD	0.00386675	0.0100294	0.919226	1.10967	SN	C	0.258664	0.250401	0.192013	376.653	296.644	333.731	209.795	265.053	146.115	271.332	30.8935	598.975	471.576	454.288	495.798	526.058	476.217	503.819	10.4533	405.088	200.767	285.881
PH and SEC7 domain-containing protein 3	PSD3	E5RJ29;Q9NYI0;A0A087WXD8;A0A087X1Z0;B4DKF8;E5RFG7;E5RJE4;H0YC20	12	2	109675	64.8514	1.79445	CSN-38	SN-38	0.000127551	0.000141961	0.997309	1.31446	CSN-38	Mono treatments	0.0680806	0.112695	0.496159	1.24422	CBD	C	0.0501974	0.0694092	0.520213	1.39068	C	SN	0.00602253	0.0185048	0.877461	802.249	1045.21	1141.33	618.104	1115.55	911.513	938.993	21.6071	388.4	516.046	590.455	579.07	431.415	634.273	523.276	18.4548	736.089	920.311	981.54
Neuroblast differentiation-associated protein AHNAK	AHNAK	E9PJC6;E9PJZ0;E9PKR9;E9PLK4;E9PQE3	7	1	14645.3	55.984	12.8989	Control	CSN-38	0.000129107	0.00014353	0.997267	6.24673	Mono treatments	CSN-38	0.00642862	0.027193	0.876459	5.96577	C	CBD	3.03634e-05	0.000248407	0.999995	1.24853	C	SN	0.00479249	0.015606	0.900495	137.78	40.7054	0	192.075	83.3532	60.6409	85.7591	80.8381	889.028	825.57	707.453	943.626	1026.7	923.636	886.003	12.3716	203.686	133.728	187.942
PWWP domain-containing DNA repair factor 3B		Q5H9M0	6	1	80123.6	28.2438	3.18894	SN-38	CSN-38	0.000130556	0.000144977	0.997228	2.77257	Mono treatments	CSN-38	0.000275653	0.00528498	0.995895	1.3357	C	CBD	0.0164858	0.0302836	0.736669	1.01328	SN	C	0.813717	0.496002	0.0555452	38.04	555.86	184.489	169.437	109.509	472.674	255.001	81.9652	884.995	713.758	807.901	907.528	700.299	864.627	813.185	10.9108	694.076	695.995	490.283
T-box transcription factor TBX1		O43435	2	1	43532.2	8.5785	1.31613	CSN-38	SN-38	0.00013373	0.000148334	0.997142	1.21282	CSN-38	Mono treatments	0.00254946	0.0169271	0.944336	1.01296	C	CBD	0.734471	0.460887	0.0615626	1.18554	C	SN	0.00146841	0.00653746	0.973466	1316.97	1329.61	1621.97	1317.76	1651.08	1445.49	1447.15	10.6899	1136.87	1231.47	1093.75	1094.41	1063.81	977	1099.55	7.62553	1185.04	1409.13	1245.18
Ras-related protein Rab-25		P57735	8	1	23609.7	55.9187	1.33988	CBD	Control	0.000133974	0.000148436	0.997135	1.08773	CSN-38	Mono treatments	0.229562	0.240156	0.23837	1.33988	CBD	C	0.00105887	0.00366034	0.983029	1.06894	SN	C	0.170145	0.190161	0.267567	2209.05	1874.73	1843.76	1562.34	1782.79	1810.92	1847.26	11.3118	1655.97	1659.13	1440.09	1365.91	1513	1409.39	1507.25	8.35455	2101.24	2222.4	1990.95
Signal peptide peptidase-like 2B		Q8TCT7;A0A087WZ50;A0A087WT77	8	1	65727.4	44.8316	1.62599	SN-38	CSN-38	0.000134798	0.000149181	0.997113	1.39691	Mono treatments	CSN-38	0.0065514	0.0273731	0.874623	1.26981	C	CBD	0.0335022	0.0513799	0.603834	1.09648	SN	C	0.251076	0.246628	0.197051	1017.08	847.334	724.427	584.552	721.596	619.516	752.418	21.1508	1293.21	1298.61	1313.08	1281.83	1019.06	1134.75	1223.42	9.78129	924.337	965.532	952.786
Liprin-beta-1		Q86W92;F5GZP6;A0A0A0MTP2;H0YFE4;F5H0E0;F5H6Q7	33	2	114595	209.172	1.76672	Control	CSN-38	0.000135568	0.000149864	0.997092	1.43719	Mono treatments	CSN-38	0.0286481	0.0665811	0.668423	1.51067	C	CBD	0.00662236	0.0152258	0.866921	1.03627	C	SN	0.613661	0.42389	0.0759888	573.563	348.713	481.247	346.553	456.646	574.095	463.47	21.9104	599.899	793.137	899.375	876.024	698.678	873.866	790.163	15.0686	309.659	624.585	595.658
Nuclear pore complex protein Nup153		P49790	13	2	155535	65.0176	2.09003	Control	CSN-38	0.000135874	0.000150034	0.997084	1.38564	Mono treatments	CSN-38	0.00747092	0.0295848	0.861337	1.507	C	CBD	0.00854978	0.0183889	0.835697	1.5097	C	SN	0.00757673	0.0218254	0.850987	134.135	123.596	116.28	116.953	206.518	116.416	135.65	26.0941	150.482	189.992	137.136	239.744	223.061	186.347	187.794	21.1771	160.669	197.218	129.424
Dolichyl-diphosphooligosaccharide--protein glycosyltransferase subunit 2		P04844;Q5JYR7;Q5JYR4;H0Y5M1;Q5JYR3	24	7	69398.1	263.589	1.06258	CSN-38	SN-38	0.000136327	0.000150279	0.997072	1.06197	CSN-38	Mono treatments	2.4138e-05	0.00120532	0.999942	1.02649	C	CBD	0.0694364	0.0889924	0.451391	1.02767	C	SN	0.0139169	0.0333514	0.764698	28545.4	30167.5	28602.9	29031.2	30023.4	29307.5	29279.6	2.36675	27082.9	27561.6	27492.4	28006.5	27359.2	27829	27555.3	1.19712	26415	28275	28020.8
Serine/threonine-protein phosphatase PGAM5_ mitochondrial		Q96HS1;F5GXG4	8	1	32232.6	56.8663	1.63699	CSN-38	SN-38	0.000136526	0.000150279	0.997066	1.34625	CSN-38	Mono treatments	0.00755312	0.0297034	0.860186	1.15136	CBD	C	0.173589	0.173896	0.263746	1.24367	C	SN	0.0366335	0.0659526	0.585699	94.0984	125.495	138.64	116.374	132.122	137.84	124.095	13.6102	92.2898	72.2849	77.7648	74.1601	71.3935	66.9487	75.807	11.6291	118.546	87.5791	116.173
Heterogeneous nuclear ribonucleoprotein R		O43390;A0A6Q8PH31;A0A6Q8PH35;B4DT28;A0A6Q8PEX7;A0A6Q8PHG0;A0A286YEZ8	30	4	71228.3	250.431	1.14481	CBD	SN-38	0.000136636	0.000150279	0.997063	1.04434	CSN-38	Mono treatments	0.259997	0.262863	0.214248	1.10892	CBD	C	0.000630261	0.00243124	0.992318	1.03237	C	SN	0.151669	0.175305	0.289827	18847	22176.7	20932.4	18541.4	19869.4	20250.1	20102.8	6.7037	16898	18867.6	17471.7	18030.5	18460.5	17969	17949.6	3.89574	19379.8	21033.8	20994.8
Serine/threonine-protein kinase PAK 4		O96013;M0R2X4;M0R1R1	18	1	64357.3	115.137	1.41401	SN-38	CSN-38	0.000136708	0.000150279	0.997061	1.31283	Mono treatments	CSN-38	0.00124761	0.0114552	0.973033	1.10604	C	CBD	0.0966019	0.113199	0.3816	1.05512	SN	C	0.287727	0.267316	0.174465	804.027	1107.66	771.774	792.669	1002.11	903.661	896.983	15.0137	1094.14	1288	1169.72	1410.19	1376.41	1271.58	1268.34	9.47893	1090.84	1235.16	845.178
Mannose-1-phosphate guanyltransferase beta		Q9Y5P6	12	1	40404.8	66.1338	1.28057	CBD	Control	0.000137289	0.000150748	0.997045	1.04224	CSN-38	Mono treatments	0.489423	0.393561	0.108812	1.28057	CBD	C	0.000122658	0.000712534	0.999718	1.02042	SN	C	0.751273	0.475381	0.0600816	5348.24	5378.93	4866.76	5934.5	5003.27	4557.95	5181.61	9.26932	4289.85	4824.16	4721.9	3553.04	4460.08	4608.23	4409.54	10.439	6095.51	5109.04	6042.37
ATP synthase subunit beta_ mitochondrial		P06576;H0YH81;H0YI37	32	3	56560	367.85	1.14595	CSN-38	SN-38	0.000137578	0.000150897	0.997038	1.1168	CSN-38	Mono treatments	0.000430709	0.00634687	0.992448	1.0233	CBD	C	0.376729	0.300202	0.133671	1.02825	C	SN	0.123387	0.152412	0.331065	111245	124248	118816	108239	121264	116456	116711	5.19316	98513.4	104165	103885	97610.8	105308	101601	101847	3.12418	103366	116094	108293
Mitogen-activated protein kinase kinase kinase 4	MAP3K4	F5H538;J3KNB8;Q9Y6R4;F5H4R1;F5H1X6	18	1	182949	96.864	3.01013	SN-38	CSN-38	0.000137842	0.000151018	0.99703	2.21586	Mono treatments	CSN-38	0.00529478	0.0248578	0.894174	1.56334	C	CBD	0.0596348	0.0794449	0.483742	1.35444	SN	C	0.0741351	0.107628	0.437476	7.51723	8.97301	27.8192	17.7771	15.5477	23.5859	16.87	47.228	49.527	53.651	45.4566	65.1342	54.9554	35.962	50.781	19.3186	31.2543	34.9185	26.1559
Protein HID1		Q8IV36;E9PIM7;X6R4D2;J3KSF1	20	3	89371.9	130.23	1.26771	SN-38	Control	0.000139537	0.000152705	0.996984	1.06911	Mono treatments	CSN-38	0.110608	0.15127	0.39145	1.19413	CBD	C	0.00474521	0.0117974	0.901421	1.26771	SN	C	5.41987e-05	0.000668217	0.999969	2001.77	2195.27	2252.18	2052.67	2138.42	2382.01	2170.39	6.36456	2494.84	2498.55	2182.72	2313.72	2507.09	2341.48	2389.73	5.53946	2027.61	2382.85	2357.7
DNA replication licensing factor MCM6		Q14566	44	5	93858.9	325.803	1.14813	Control	CBD	0.000141099	0.000154242	0.996942	1.05503	CSN-38	Mono treatments	0.0445177	0.085821	0.584176	1.14813	C	CBD	0.000491763	0.00198675	0.994943	1.12918	C	SN	2.95813e-05	0.00043275	0.999996	9104.84	9620	10308.7	9437.27	10112.2	10195.1	9796.35	4.91565	8797.89	9644.97	9393.91	9294.1	9632.27	9412.71	9362.64	3.30769	8827.64	9722.41	8443.41
Syntaxin-binding protein 3		O00186	26	3	68676.8	153.859	1.25631	CSN-38	Control	0.00014137	0.000154367	0.996935	1.14894	CSN-38	Mono treatments	0.00412291	0.021699	0.914147	1.14441	CBD	C	0.0100849	0.0209317	0.813291	1.04248	SN	C	0.435083	0.345583	0.11426	3457.4	3416.68	3403	3439.09	3654.45	3223.7	3432.39	4.00835	2727.47	3068.61	2815.27	2461.59	3268.51	2747.64	2848.18	9.93654	2937.28	3360.62	2896.72
Phosphatidylinositol 4_5-bisphosphate 3-kinase catalytic subunit beta isoform		P42338;H0Y871;Q68DL0;H7C565;H7C527	39	2	124131	229.689	1.3819	CSN-38	SN-38	0.000141908	0.000154782	0.99692	1.30055	CSN-38	Mono treatments	3.40532e-05	0.00151561	0.999882	1.02954	C	CBD	0.718215	0.454462	0.0631076	1.15834	C	SN	0.0633901	0.0962545	0.470764	2542.89	2690.99	2540.8	2431.8	2351.52	2480.56	2506.43	4.61188	1909.63	2018.66	1853.71	1512.36	1756.36	1831.79	1813.75	9.46107	2079.66	2243.29	1945.57
Isocitrate dehydrogenase [NADP]_ mitochondrial		P48735;H0YL11	27	6	51365.6	229.632	1.12095	CSN-38	Control	0.000145889	0.000158842	0.996811	1.05939	CSN-38	Mono treatments	0.0099714	0.034713	0.828702	1.04297	CBD	C	0.0613709	0.0811995	0.477646	1.07324	SN	C	0.00093508	0.00478122	0.985829	35687.4	39173.4	37472.8	35473.4	38288.5	37126.9	37203.7	3.88167	33971.7	36157.9	36426.2	34375.6	36410.8	36378.4	35620.1	3.17745	33538.6	36494.8	34724.2
V-type proton ATPase 116 kDa subunit a2		Q9Y487;F5H5F3;A0A6Q8PFU6;Q8TBM3;A0A6Q8PHG7;F5GX48;F5H847	23	1	99166.1	130.976	2.23999	Control	CBD	0.000145954	0.000158842	0.99681	1.35814	Mono treatments	CSN-38	0.150435	0.18369	0.325315	2.23999	C	CBD	0.000448771	0.00186815	0.995695	1.16396	C	SN	0.356309	0.306484	0.14165	242.576	142.593	311.139	209.801	119.926	96.4835	187.087	43.8712	390.103	341.916	318.155	266.323	409.052	280.912	334.41	17.1738	115.325	142.597	161.684
RNA-binding protein Musashi homolog 2	MSI2	A0A6Q8PF05;B4DHE8;Q96DH6;J3KTC1;A0A6Q8PFU8;A0A6Q8PHT3;B4DM51;J3QKT5;A0A6Q8PGD8;A0A6Q8PHP1	15	3	36848.7	102.936	1.2116	CBD	SN-38	0.000147931	0.000160815	0.996756	1.00496	CSN-38	Mono treatments	0.861381	0.533593	0.0536047	1.08976	CBD	C	0.0280499	0.0448496	0.639114	1.11181	C	SN	0.00420439	0.0141869	0.912247	7072.96	7253.93	6860.71	6509.14	7936.28	7292.62	7154.27	6.70224	5985.56	6717.81	6409.51	6323.6	6725.91	6464.49	6437.81	4.28495	7464.66	8191.03	7398.78
Dynamin-2		P50570;K7EPK9;H7C5U0;K7ENE7	40	9	98406.6	300.857	1.09808	CBD	Control	0.000149266	0.000162087	0.996719	1.02368	CSN-38	Mono treatments	0.331611	0.305955	0.16987	1.09808	CBD	C	3.70838e-05	0.000288941	0.99999	1.0202	SN	C	0.370237	0.313242	0.136132	13487.5	14251.1	14003.7	13561.1	13653.9	12986	13657.2	3.21054	13715.4	12800.5	12806.7	13401.9	12211.5	12168.9	12850.8	4.83384	14084.9	13934.9	14349.5
Carboxymethylenebutenolidase homolog		Q96DG6	7	1	28390.4	54.2278	2.30878	CSN-38	Control	0.000149685	0.000162362	0.996707	1.0852	CSN-38	Mono treatments	0.512067	0.403113	0.102704	2.06155	CBD	C	0.00624678	0.0146104	0.873471	2.19348	SN	C	0.000176623	0.0014924	0.999336	5292.8	3653.98	3722.77	5879.03	3440.85	3329.74	4219.86	25.6776	4813.24	3339.86	4297.77	4346.56	3007.02	4250.23	4009.11	17.1149	5167.34	2409.03	3843.63
Voltage-dependent T-type calcium channel subunit alpha-1G	CACNA1G	A0A0B4J1X2	5	1	173725	22.0875	3.01175	CSN-38	Control	0.000151023	0.000163633	0.996671	1.30112	CSN-38	Mono treatments	0.149227	0.182834	0.327028	2.7844	CBD	C	0.000450988	0.00186815	0.995657	1.84506	SN	C	0.0356968	0.0649199	0.59098	314.264	263.252	472.593	495.597	489.461	530.795	427.66	25.823	305.242	269.917	296.622	358.825	93.2466	248.115	261.994	34.6377	300.254	492.883	450.969
Stanniocalcin-2		O76061;H0YB13	8	1	34104	40.7515	1.77797	Control	CSN-38	0.000151316	0.000163674	0.996663	1.36728	Mono treatments	CSN-38	0.00532687	0.0248578	0.893653	1.35201	C	CBD	0.00500922	0.0123251	0.896289	1.25253	C	SN	0.0198678	0.0426409	0.703973	757.351	789.129	991.461	670.508	649.973	1088.24	824.443	21.5184	1281.31	1128.01	1467.1	842.31	1053.46	1249.62	1170.3	18.3154	1050.39	861.586	1168.85
Serine/threonine-protein kinase H1		P11801;A0A087WZT9	6	2	48377.4	35.2804	1.3814	SN-38	CSN-38	0.000151395	0.000163674	0.996661	1.2835	Mono treatments	CSN-38	0.00123514	0.0114552	0.973325	1.14197	C	CBD	0.0263515	0.0429382	0.651242	1.02029	SN	C	0.700888	0.45586	0.0648801	629.977	673.353	832.538	944.594	829.697	658.284	761.407	16.5026	1020.86	1129.17	1145.35	1109.95	981.85	923.665	1051.81	8.54482	863.121	860.067	994.403
Sterile alpha motif domain-containing protein 9-like		Q8IVG5;A0A0B4J1Y6	22	1	186244	119.429	2.34875	Control	CSN-38	0.000151743	0.000163871	0.996651	1.56005	Mono treatments	CSN-38	0.0627614	0.107525	0.513398	2.19301	C	CBD	0.000496983	0.00200372	0.99485	1.14624	C	SN	0.277607	0.261426	0.180281	271.21	416.081	87.0543	190.77	247.42	328.99	256.921	44.0532	392.25	557.438	528.976	596.783	607.259	476.016	526.454	15.4309	401.423	182.673	192.566
Solute carrier family 12 member 9		Q9BXP2;C9JBD8;C9JMQ7	2	1	96794.2	11.6129	1.33857	SN-38	CBD	0.000152393	0.000164391	0.996633	1.11214	Mono treatments	CSN-38	0.297968	0.285063	0.188889	1.33394	C	CBD	0.00304761	0.00842802	0.936885	1.00347	SN	C	0.937308	0.534133	0.0506146	668.167	708.533	754.666	680.338	845.503	644.497	716.951	10.2475	919.486	921.266	929.606	1043.51	794.149	868.736	912.792	8.96778	645.624	689.434	895.425
Trifunctional enzyme subunit beta_ mitochondrial		P55084;B5MD38;F5GZQ3;C9JE81;C9JEY0;C9K0M0	28	7	51579.7	234.565	1.2267	CSN-38	Control	0.000153347	0.000165111	0.996607	1.12946	CSN-38	Mono treatments	0.00275954	0.0174621	0.940043	1.07047	CBD	C	0.0464791	0.0654666	0.53639	1.10172	SN	C	0.000678494	0.00381107	0.991345	12967.5	15526.2	15277.8	13333.5	16234.5	15340.6	14780	8.87962	12489.2	13373.1	13291.2	12886.8	13766.3	13838.6	13274.2	3.89576	11661.5	13843.2	12811
Tektin-1		Q969V4	3	1	48625.3	20.0932	4.59859	SN-38	CSN-38	0.000153423	0.000165111	0.996605	3.10725	Mono treatments	CSN-38	0.0150695	0.0445196	0.773588	1.77185	C	CBD	0.0986314	0.114864	0.377254	1.60614	SN	C	0.0327739	0.0614218	0.608258	81.5076	106.264	100.243	89.7651	34.638	148.467	93.4808	39.6013	580.392	378.097	373.638	514.047	346.548	386.559	429.88	21.9218	204.369	132.714	192.348
Cleavage stimulation factor subunit 3		Q12996;E9PLP8;E9PJ06;H0YE74	36	5	83377.9	224.351	1.25722	Control	CSN-38	0.000153787	0.000165111	0.996595	1.12699	Mono treatments	CSN-38	0.10181	0.143949	0.409424	1.238	C	CBD	0.00162085	0.00505158	0.969857	1.01516	C	SN	0.654439	0.440318	0.0703156	1036.56	1273.25	1301.96	990.976	1137.42	1159.42	1149.93	10.7698	1427.41	1538.98	1271.66	1405.7	1564.45	1336.6	1424.13	7.95282	1209.24	1376.96	1248.3
Serum response factor		P11831	2	1	51649.8	9.9519	1.62779	Control	CBD	0.000153851	0.000165111	0.996593	1.12382	Mono treatments	CSN-38	0.395107	0.340164	0.140661	1.62779	C	CBD	0.000978649	0.00345603	0.984851	1.0652	C	SN	0.640414	0.435152	0.0721662	1321.82	1583.51	1047.52	1018.79	1121.94	1013.48	1184.51	19.1568	1425.41	2025.09	1651.4	1589.21	1608.07	1356.51	1609.28	14.5141	960.694	1227.7	1059.27
Zinc finger protein 516		Q92618;A0A087WUJ4;F5H2K2;H0YH41	24	1	126399	124.283	1.68304	Control	CSN-38	0.000153902	0.000165111	0.996592	1.26639	Mono treatments	CSN-38	0.0155039	0.0452158	0.769428	1.43533	C	CBD	0.00174839	0.00539767	0.966836	1.23734	C	SN	0.0207469	0.044111	0.696131	542.965	459.128	550.611	826.109	580.477	747.649	617.823	22.537	779.228	784.538	909.676	1040.17	803.505	725.076	840.366	13.6956	716.885	646.659	733.716
Serine/arginine-rich splicing factor 7		Q16629;A0A0B4J1Z1;C9JAB2;F8WEA1	7	5	27594.7	57.7561	1.14878	CBD	SN-38	0.000155517	0.000166662	0.996547	1.06039	CSN-38	Mono treatments	0.153783	0.185738	0.320643	1.01472	CBD	C	0.50737	0.365715	0.0956321	1.13212	C	SN	1.02844e-05	0.000203643	1	18826.4	22392.6	20530.7	19917.2	22051.9	18709.2	20404.7	7.68177	17160.4	18121.7	17487.5	18095	18514.5	18082	17910.2	2.75181	19420.9	21340.2	20652
60S ribosomal protein L7a		P62424;Q5T8U2;Q5T8U3	12	2	30166.7	96.9337	1.21724	Control	SN-38	0.000157377	0.000168472	0.996496	1.02558	CSN-38	Mono treatments	0.518986	0.406633	0.100937	1.06345	C	CBD	0.130461	0.140437	0.319781	1.21724	C	SN	3.47089e-05	0.000489499	0.999992	36245.6	38026.6	40904.5	37848.3	40033.9	42932	39331.8	6.16057	34579.1	36054.1	35772.6	33401.6	37268.5	37512.5	35764.7	4.40136	36962.9	41054.8	41221.7
[truncated: 9,592 more rows]
[truncated: 16 more columns]

## Sheet: CBD vs Control
Uniprot ID	Gene ID	HGNC Gene ID	Protein name	Peptide count	Unique peptides	Confidence score	Anova (p)	q Value	Log2 Fold Change CBD/Control	Max fold change	Highest mean condition	Lowest mean condition	Mass	Power
[truncated: 124 more rows]

## Sheet: ORA_Enrich. of CBD vs C
ImPala								X		Gprofiler										X		String v 11											X		Reactome
[truncated: 133 more rows]

[truncated: 2 more sheets: CSN38 vs Mono treatments, ORA_Enrich. of CSN38 vs Mono]
